# Supplementary material for: Everything is everywhere but Escherichia coli adapts to different niches
Source: ISME J. 2025 Dec 18;20(1):wraf267. doi: 10.1093/ismejo/wraf267 (PMC12815263; doi:10.1093/ismejo/wraf267)
Supplement: wraf267_Supplemental_Files [file wraf267_supplemental_files.zip]

Archive with 3 entries (3 files):
- supplementary-tableS1-5_wraf267.xlsx
- Supp_Fig_1_wraf267.pdf
- Supp_Fig_2_wraf267.pdf
