# Supplementary material for: Everything is everywhere but Escherichia coli adapts to different niches
Source: ISME J. 2025 Dec 18;20(1):wraf267. doi: 10.1093/ismejo/wraf267 (PMC12815263; doi:10.1093/ismejo/wraf267)
Supplement: wraf267_Supplemental_Files [file wraf267_supplemental_files.zip › supplementary-tableS1-5_wraf267.xlsx]

## Sheet: S1
Supplementary table S1. Summary of PubMLST isolates used.
PubMLST ID	isolate	Ecology	Host	Physiology	Phylogroup bo	Publication	BioProject Accession	BioSample Accession	SRA Accession	Year	Collection Date	Continent	Isolation Country	Geographic Location	Host group	Host Health	Other Clinical	Comments
18991	562.1	Domestic mammal	Sheep	Ruminant	B1		PRJNA307142	SAMN04376861		2013	2013	Asia	China	China:Qinghai	Small ruminant			Escherichia coli genome sequencing and assembly
18992	562.1	Domestic mammal	Sheep	Ruminant	B1		PRJNA307142	SAMN04376862		2013	2013	Asia	China	China:Qinghai	Small ruminant			Escherichia coli genome sequencing and assembly
18993	562.1	Domestic mammal	Sheep	Ruminant	B1		PRJNA307142	SAMN04376863		2013	2013	Asia	China	China:Qinghai	Small ruminant			Escherichia coli genome sequencing and assembly
18994	562.1	Domestic mammal	Sheep	Ruminant	C		PRJNA307142	SAMN04376864		1980	1980	Asia	China	China:Neimenggu	Small ruminant			Escherichia coli genome sequencing and assembly
18995	562.1	Domestic mammal	Sheep	Ruminant	B1		PRJNA307142	SAMN04376865		1980	1980	Asia	China	China:Neimenggu	Small ruminant			Escherichia coli genome sequencing and assembly
18996	562.1	Domestic mammal	Sheep	Ruminant	A		PRJNA307142	SAMN04376866		1984	1984	Asia	China	China:Xinjiang	Small ruminant			Escherichia coli genome sequencing and assembly
14503	562.105	Domestic mammal	Cow	Ruminant	C		PRJNA276627	SAMN02949652	SRR3492235,SRR3492236	2009	2009	Europe	Germany	Germany	Cattle	Commensal		Comparative genomics of E. coli bovine mastitis and fecal commensal isolates
14504	562.105	Domestic mammal	Cow	Ruminant	B1		PRJNA275821	SAMN02949651	SRR3492234	2009	2009	Europe	Germany	Germany	Cattle	Commensal		Comparative genomics of E. coli bovine mastitis and fecal commensal isolates
14505	562.105	Domestic mammal	Cow	Ruminant	A		PRJNA277619	SAMN02949653	SRR3492237	2009	2009	Europe	Germany	Germany	Cattle	Commensal		Comparative genomics of E. coli bovine mastitis and fecal commensal isolates
14506	562.105	Domestic mammal	Cow	Ruminant	A		PRJNA279119	SAMN02949655	SRR3492240,SRR3492241	2009	2009	Europe	Germany	Germany	Cattle	Commensal		Comparative genomics of E. coli bovine mastitis and fecal commensal isolates
14507	562.105	Domestic mammal	Cow	Ruminant	B1		PRJNA277923	SAMN02949654	SRR3492238,SRR3492239	2009	2009	Europe	Germany	Germany	Cattle	Commensal		Comparative genomics of E. coli bovine mastitis and fecal commensal isolates
14508	562.105	Domestic mammal	Cow	Ruminant	C		PRJNA280153	SAMN02949656	SRR3492242,SRR3492243,SRR3492244	2009	2009	Europe	Germany	Germany	Cattle	Commensal		Comparative genomics of E. coli bovine mastitis and fecal commensal isolates
14509	562.105	Domestic mammal	Cow	Ruminant	A		PRJNA319130	SAMN04943271		2015	10/29/15	North America	USA	USA: Alachua County, Florida	Cattle			Naturally occurring cefotaxime resistance microbes in beef cattle
14510	562.105	Domestic mammal	Cow	Ruminant	A		PRJNA319130	SAMN04943300		2015	10/29/15	North America	USA	USA: Alachua County, Florida	Cattle			Naturally occurring cefotaxime resistance microbes in beef cattle
17073	562.108	Domestic mammal	Pig	Unicompartimental complex	D	27208138	PRJNA276153	SAMN03400799				Europe	United Kingdom	United Kingdom: England	Swine			STEC/ETEC hybrid strain sequence analysis and phylogeny
17074	562.109	Domestic mammal	Pig	Unicompartimental complex	A		PRJNA286916	SAMN03775325				Europe	Italy	Italy	Swine			Phylogenomic analysis of Escherichia coli
17075	562.109	Domestic mammal	Pig	Unicompartimental complex	B1		PRJNA286916	SAMN03775332				North America	USA		Swine			Phylogenomic analysis of Escherichia coli
14511	562.109	Domestic mammal	Cow	Ruminant	E		PRJNA286916	SAMN03775350				Asia	Japan	Japan	Cattle			Phylogenomic analysis of Escherichia coli
18997	562.109	Domestic mammal	Sheep	Ruminant	B1		PRJNA286916	SAMN03775333		1992	1992	Europe	Germany	Germany	Small ruminant			Phylogenomic analysis of Escherichia coli
14512	562.109	Domestic mammal	Cow	Ruminant	B1		PRJNA286916	SAMN03775370				Asia	Japan	Japan	Cattle			Phylogenomic analysis of Escherichia coli
14513	562.109	Domestic mammal	Cow	Ruminant	B1		PRJNA286916	SAMN03775371				Asia	Japan	Japan	Cattle			Phylogenomic analysis of Escherichia coli
14514	562.109	Domestic mammal	Cow	Ruminant	B1		PRJNA286916	SAMN03775377				Asia	Japan	Japan	Cattle			Phylogenomic analysis of Escherichia coli
14515	562.109	Domestic mammal	Cow	Ruminant	E		PRJNA286916	SAMN03775349				Asia	Japan	Japan	Cattle			Phylogenomic analysis of Escherichia coli
14516	562.109	Domestic mammal	Cow	Ruminant	B1		PRJNA286916	SAMN03775367				Asia	Japan	Japan	Cattle			Phylogenomic analysis of Escherichia coli
14517	562.109	Domestic mammal	Cow	Ruminant	B1		PRJNA286916	SAMN03775368				Asia	Japan	Japan	Cattle			Phylogenomic analysis of Escherichia coli
14518	562.109	Domestic mammal	Cow	Ruminant	B1		PRJNA286916	SAMN03775369				Asia	Japan	Japan	Cattle			Phylogenomic analysis of Escherichia coli
17076	562.109	Domestic mammal	Pig	Unicompartimental complex	A		PRJEB12593	SAMEA3861671				Europe	Ireland	Ireland	Swine			Six ESBL-producing E. coli were recovered from fecal samples taken from pigs along with a further isolate from a farrowing house on 38 pig farms in Ireland. Phylogenetic grouping and MLST analyses were carried out. Broth mating assays were used to determine if the ESBL marker could be transferred via conjugation. High-molecular weight plasmid profiles were determined by S1-nuclease PFGE and these…
17077	562.109	Domestic mammal	Pig	Unicompartimental complex	E		PRJEB12588	SAMEA3861666				Europe	Ireland	Ireland	Swine			Six ESBL-producing E. coli were recovered from fecal samples taken from pigs along with a further isolate from a farrowing house on 38 pig farms in Ireland. Phylogenetic grouping and MLST analyses were carried out. Broth mating assays were used to determine if the ESBL marker could be transferred via conjugation. High-molecular weight plasmid profiles were determined by S1-nuclease PFGE and these…
17078	562.109	Domestic mammal	Pig	Unicompartimental complex	C		PRJEB12590	SAMEA3861668				Europe	Ireland	Ireland	Swine			Six ESBL-producing E. coli were recovered from fecal samples taken from pigs along with a further isolate from a farrowing house on 38 pig farms in Ireland. Phylogenetic grouping and MLST analyses were carried out. Broth mating assays were used to determine if the ESBL marker could be transferred via conjugation. High-molecular weight plasmid profiles were determined by S1-nuclease PFGE and these…
17079	562.109	Domestic mammal	Pig	Unicompartimental complex	C		PRJEB12589	SAMEA3861667				Europe	Ireland	Ireland	Swine			Six ESBL-producing E. coli were recovered from fecal samples taken from pigs along with a further isolate from a farrowing house on 38 pig farms in Ireland. Phylogenetic grouping and MLST analyses were carried out. Broth mating assays were used to determine if the ESBL marker could be transferred via conjugation. High-molecular weight plasmid profiles were determined by S1-nuclease PFGE and these…
17080	562.109	Domestic mammal	Pig	Unicompartimental complex	A		PRJEB12594	SAMEA3861672				Europe	Ireland	Ireland	Swine			Six ESBL-producing E. coli were recovered from fecal samples taken from pigs along with a further isolate from a farrowing house on 38 pig farms in Ireland. Phylogenetic grouping and MLST analyses were carried out. Broth mating assays were used to determine if the ESBL marker could be transferred via conjugation. High-molecular weight plasmid profiles were determined by S1-nuclease PFGE and these…
17081	562.109	Domestic mammal	Pig	Unicompartimental complex	A		PRJEB12591	SAMEA3861669				Europe	Ireland	Ireland	Swine			Six ESBL-producing E. coli were recovered from fecal samples taken from pigs along with a further isolate from a farrowing house on 38 pig farms in Ireland. Phylogenetic grouping and MLST analyses were carried out. Broth mating assays were used to determine if the ESBL marker could be transferred via conjugation. High-molecular weight plasmid profiles were determined by S1-nuclease PFGE and these…
17082	562.109	Domestic mammal	Pig	Unicompartimental complex	C		PRJEB14379	SAMEA4031745		2011	2011	Asia	China	China	Swine			The identification of Enterobacteriaceae harbouring the plasmid-mediated transferable colistin resistance mcr-1 gene presents a new challenge to public health. The aim of this study was to characterise multidrug-resistant Shiga toxin-producing Escherichia coli (STEC) harbouring mcr-1 encoding genes on plasmids cultured from pigs in China. Using CHROMagar ECC plates combined the stx PCR detection …
18113	562.113	Domestic bird	Chicken	Bird	A		PRJNA335700	SAMN05450382		2014	2014-05	Europe	Portugal	Portugal	Poultry			CTX-M-166-producing E. coli
18114	562.115	Domestic bird	Chicken	Bird	A		PRJNA330627	SAMN05420188		2016	2016-07-20	Asia	Brunei	Brunei	Poultry			E. coli
18109	562.115	Wild bird	Pigeon	Bird	B1		PRJEB12203	SAMEA3715979		2005	2005-09-21				Wild bird	Healthy	host_health_state:healthy	VT2f-producing VTEC were thought to be adapted to pigeons but their isolation from patients with diarrhoea has recently questioned this assumption. We compared the whole genome of VT2f-producing VTEC from three HUS cases with that of VT2f-producing VTEC from human cases of diarrhea and the pigeon reservoir.;misassembled
14519	562.115	Domestic mammal	Cow	Ruminant	B1		PRJEB11886	SAMEA3677944		1995	1995	Europe	Italy		Cattle	Healthy	host_health_state:healthy	VTEC strains causing severe disease possess a large accessory genome composed of virulence genes existing in multiple allelic variants, which sometimes segregate with specific VTEC subpopulations. We developed an analytic pipeline termed High Resolution Virulence Allelic Profiling to derive allelic signatures based of a wide panel of virulence genes and cluster VTEC strains basing on the combinat…
18110	562.115	Wild bird	Pigeon	Bird	B1		PRJEB12203	SAMEA3715977		2005	2005-09-22				Wild bird	Healthy	host_health_state:healthy	VT2f-producing VTEC were thought to be adapted to pigeons but their isolation from patients with diarrhoea has recently questioned this assumption. We compared the whole genome of VT2f-producing VTEC from three HUS cases with that of VT2f-producing VTEC from human cases of diarrhea and the pigeon reservoir.
18111	562.115	Wild bird	Pigeon	Bird	B1		PRJEB12203	SAMEA3715976		2005	2005-09-23				Wild bird	Healthy	host_health_state:healthy	VT2f-producing VTEC were thought to be adapted to pigeons but their isolation from patients with diarrhoea has recently questioned this assumption. We compared the whole genome of VT2f-producing VTEC from three HUS cases with that of VT2f-producing VTEC from human cases of diarrhea and the pigeon reservoir.
14249	562.115	Wild bird	Pigeon	Bird	B1		PRJEB12203	SAMEA3715978		2005	2005-09-24				Wild bird	Healthy	host_health_state:healthy	VT2f-producing VTEC were thought to be adapted to pigeons but their isolation from patients with diarrhoea has recently questioned this assumption. We compared the whole genome of VT2f-producing VTEC from three HUS cases with that of VT2f-producing VTEC from human cases of diarrhea and the pigeon reservoir.
18112	562.115	Wild bird	Pigeon	Bird	B1		PRJEB12203	SAMEA3715980		2005	2005-09-25				Wild bird	Healthy	host_health_state:healthy	VT2f-producing VTEC were thought to be adapted to pigeons but their isolation from patients with diarrhoea has recently questioned this assumption. We compared the whole genome of VT2f-producing VTEC from three HUS cases with that of VT2f-producing VTEC from human cases of diarrhea and the pigeon reservoir.
14250	562.116	Wild bird	Pigeon	Bird	B1		PRJEB12203	SAMEA3715981		2000	2000	Europe	Italy		Wild bird	Healthy	host_health_state:healthy	VT2f-producing VTEC were thought to be adapted to pigeons but their isolation from patients with diarrhoea has recently questioned this assumption. We compared the whole genome of VT2f-producing VTEC from three HUS cases with that of VT2f-producing VTEC from human cases of diarrhea and the pigeon reservoir.
14251	562.116	Wild bird	Pigeon	Bird	B1		PRJEB12203	SAMEA3715982		2000	2000	Europe	Italy		Wild bird	Healthy	host_health_state:healthy	VT2f-producing VTEC were thought to be adapted to pigeons but their isolation from patients with diarrhoea has recently questioned this assumption. We compared the whole genome of VT2f-producing VTEC from three HUS cases with that of VT2f-producing VTEC from human cases of diarrhea and the pigeon reservoir.
14252	562.116	Wild bird	Pigeon	Bird	B1		PRJEB12203	SAMEA3715975		1997	1997	Europe	Italy		Wild bird	Healthy	host_health_state:healthy	VT2f-producing VTEC were thought to be adapted to pigeons but their isolation from patients with diarrhoea has recently questioned this assumption. We compared the whole genome of VT2f-producing VTEC from three HUS cases with that of VT2f-producing VTEC from human cases of diarrhea and the pigeon reservoir.;misassembled
14520	562.128	Domestic mammal	Cow	Ruminant	C		PRJNA322697	SAMN05172540		2014	2014-11	South America	Brazil	Brazil	Cattle			Impact of the empirical use of cephalosporins in the establishment of the resistant commensal microbiota in ruminants.
17083	562.128	Domestic mammal	Pig	Unicompartimental complex	A		PRJNA328481	SAMN05346848		2016	2016-05-17	North America	USA	USA:Illinois	Swine			mcr-1 positive colistin resistant E. coli
14521	562.135	Domestic mammal	Cow	Ruminant	B1		PRJNA352562	SAMN06004908		2015	2015-12-02	North America	USA	USA:Florida	Cattle			The goal of this study is to find the source of intrauterine E. coli associated with metritis.
14522	562.135	Domestic mammal	Cow	Ruminant	E		PRJNA298331	SAMN04191557		2012	2012	North America	USA	USA:FL	Cattle			Whole genome sequencing of cultured E. coli as part of the US Food and Drug Administration surveillance project for the rapid detection of foodborne contamination events. Comparative genomics using Illumina sequencing
14523	562.135	Domestic mammal	Cow	Ruminant	E		PRJNA298331	SAMN04191555		2012	2012	North America	USA	USA:FL	Cattle			Whole genome sequencing of cultured E. coli as part of the US Food and Drug Administration surveillance project for the rapid detection of foodborne contamination events. Comparative genomics using Illumina sequencing
14524	562.135	Domestic mammal	Cow	Ruminant	E		PRJNA298331	SAMN04191554		2012	2012	North America	USA	USA:FL	Cattle			Whole genome sequencing of cultured E. coli as part of the US Food and Drug Administration surveillance project for the rapid detection of foodborne contamination events. Comparative genomics using Illumina sequencing
14525	562.135	Domestic mammal	Cow	Ruminant	E		PRJNA298331	SAMN04335043		2012	2012-01-23	North America	USA	USA:FL	Cattle			Whole genome sequencing of cultured E. coli as part of the US Food and Drug Administration surveillance project for the rapid detection of foodborne contamination events. Comparative genomics using Illumina sequencing
14526	562.135	Domestic mammal	Cow	Ruminant	E		PRJNA298331	SAMN04335042		2012	2012-01-23	North America	USA	USA:FL	Cattle			Whole genome sequencing of cultured E. coli as part of the US Food and Drug Administration surveillance project for the rapid detection of foodborne contamination events. Comparative genomics using Illumina sequencing
14527	562.135	Domestic mammal	Cow	Ruminant	E		PRJNA298331	SAMN04335044		2012	2012-01-23	North America	USA	USA:FL	Cattle			Whole genome sequencing of cultured E. coli as part of the US Food and Drug Administration surveillance project for the rapid detection of foodborne contamination events. Comparative genomics using Illumina sequencing
14528	562.135	Domestic mammal	Cow	Ruminant	E		PRJNA298331	SAMN04335045		2012	2012-01-23	North America	USA	USA:FL	Cattle			Whole genome sequencing of cultured E. coli as part of the US Food and Drug Administration surveillance project for the rapid detection of foodborne contamination events. Comparative genomics using Illumina sequencing
14529	562.135	Domestic mammal	Cow	Ruminant	E		PRJNA298331	SAMN04191556		2012	2012	North America	USA	USA:FL	Cattle			Whole genome sequencing of cultured E. coli as part of the US Food and Drug Administration surveillance project for the rapid detection of foodborne contamination events. Comparative genomics using Illumina sequencing
18115	562.136	Domestic bird	Chicken	Bird	B1		PRJNA349231	SAMN05928847		2014	2014-11	Asia	China	China: Shandong	Poultry			Whole genome sequencing identified common NDM positive E. coli shared among farms, flies/dogs/farmers, providing direct evidence of carbapenem resistant E. coli (CREC) transmission and environmental contamination.
18116	562.136	Domestic bird	Chicken	Bird	B1		PRJNA349231	SAMN05928846		2014	2014-11	Asia	China	China: Shandong	Poultry			Whole genome sequencing identified common NDM positive E. coli shared among farms, flies/dogs/farmers, providing direct evidence of carbapenem resistant E. coli (CREC) transmission and environmental contamination.
18117	562.136	Domestic bird	Chicken	Bird	B1		PRJNA349231	SAMN05928848		2014	2014-11	Asia	China	China: Shandong	Poultry			Whole genome sequencing identified common NDM positive E. coli shared among farms, flies/dogs/farmers, providing direct evidence of carbapenem resistant E. coli (CREC) transmission and environmental contamination.
18118	562.136	Domestic bird	Chicken	Bird	B1		PRJNA349231	SAMN05928849		2014	2014-11	Asia	China	China: Shandong	Poultry			Whole genome sequencing identified common NDM positive E. coli shared among farms, flies/dogs/farmers, providing direct evidence of carbapenem resistant E. coli (CREC) transmission and environmental contamination.
18119	562.136	Domestic bird	Chicken	Bird	B1		PRJNA349231	SAMN05928852		2014	2014-11	Asia	China	China: Shandong	Poultry			Whole genome sequencing identified common NDM positive E. coli shared among farms, flies/dogs/farmers, providing direct evidence of carbapenem resistant E. coli (CREC) transmission and environmental contamination.
18120	562.136	Domestic bird	Chicken	Bird	B1		PRJNA349231	SAMN05928855		2014	2014-11	Asia	China	China: Shandong	Poultry			Whole genome sequencing identified common NDM positive E. coli shared among farms, flies/dogs/farmers, providing direct evidence of carbapenem resistant E. coli (CREC) transmission and environmental contamination.
18121	562.136	Domestic bird	Chicken	Bird	B1		PRJNA349231	SAMN05928853		2014	2014-11	Asia	China	China: Shandong	Poultry			Whole genome sequencing identified common NDM positive E. coli shared among farms, flies/dogs/farmers, providing direct evidence of carbapenem resistant E. coli (CREC) transmission and environmental contamination.
18122	562.136	Domestic bird	Chicken	Bird	B1		PRJNA349231	SAMN05928856		2014	2014-11	Asia	China	China: Shandong	Poultry			Whole genome sequencing identified common NDM positive E. coli shared among farms, flies/dogs/farmers, providing direct evidence of carbapenem resistant E. coli (CREC) transmission and environmental contamination.
18123	562.136	Domestic bird	Chicken	Bird	B1		PRJNA349231	SAMN05928857		2014	2014-11	Asia	China	China: Shandong	Poultry			Whole genome sequencing identified common NDM positive E. coli shared among farms, flies/dogs/farmers, providing direct evidence of carbapenem resistant E. coli (CREC) transmission and environmental contamination.
18124	562.136	Domestic bird	Chicken	Bird	F		PRJNA349231	SAMN05928858		2014	2014-11	Asia	China	China: Shandong	Poultry			Whole genome sequencing identified common NDM positive E. coli shared among farms, flies/dogs/farmers, providing direct evidence of carbapenem resistant E. coli (CREC) transmission and environmental contamination.
18125	562.136	Domestic bird	Chicken	Bird	B1		PRJNA349231	SAMN05928860		2014	2014-11	Asia	China	China: Shandong	Poultry			Whole genome sequencing identified common NDM positive E. coli shared among farms, flies/dogs/farmers, providing direct evidence of carbapenem resistant E. coli (CREC) transmission and environmental contamination.
18126	562.136	Domestic bird	Chicken	Bird	B1		PRJNA349231	SAMN05928864		2014	2014-11	Asia	China	China: Shandong	Poultry			Whole genome sequencing identified common NDM positive E. coli shared among farms, flies/dogs/farmers, providing direct evidence of carbapenem resistant E. coli (CREC) transmission and environmental contamination.
18127	562.136	Domestic bird	Chicken	Bird	B1		PRJNA349231	SAMN05928865		2014	2014-11	Asia	China	China: Shandong	Poultry			Whole genome sequencing identified common NDM positive E. coli shared among farms, flies/dogs/farmers, providing direct evidence of carbapenem resistant E. coli (CREC) transmission and environmental contamination.
18128	562.136	Domestic bird	Chicken	Bird	F		PRJNA349231	SAMN05928869		2015	2015-02	Asia	China	China: Shandong	Poultry			Whole genome sequencing identified common NDM positive E. coli shared among farms, flies/dogs/farmers, providing direct evidence of carbapenem resistant E. coli (CREC) transmission and environmental contamination.
18129	562.136	Domestic bird	Chicken	Bird	B2		PRJNA349231	SAMN05928871		2015	2015-02	Asia	China	China: Shandong	Poultry			Whole genome sequencing identified common NDM positive E. coli shared among farms, flies/dogs/farmers, providing direct evidence of carbapenem resistant E. coli (CREC) transmission and environmental contamination.
18130	562.136	Domestic bird	Chicken	Bird	B1		PRJNA349231	SAMN05928874		2015	2015-02	Asia	China	China: Shandong	Poultry			Whole genome sequencing identified common NDM positive E. coli shared among farms, flies/dogs/farmers, providing direct evidence of carbapenem resistant E. coli (CREC) transmission and environmental contamination.
18131	562.136	Domestic bird	Chicken	Bird	A		PRJNA349231	SAMN05928875		2015	2015-02	Asia	China	China: Shandong	Poultry			Whole genome sequencing identified common NDM positive E. coli shared among farms, flies/dogs/farmers, providing direct evidence of carbapenem resistant E. coli (CREC) transmission and environmental contamination.
18132	562.136	Domestic bird	Chicken	Bird	B1		PRJNA349231	SAMN05928877		2015	2015-02	Asia	China	China: Shandong	Poultry			Whole genome sequencing identified common NDM positive E. coli shared among farms, flies/dogs/farmers, providing direct evidence of carbapenem resistant E. coli (CREC) transmission and environmental contamination.
18133	562.136	Domestic bird	Chicken	Bird	B1		PRJNA349231	SAMN05928879		2015	2015-02	Asia	China	China: Shandong	Poultry			Whole genome sequencing identified common NDM positive E. coli shared among farms, flies/dogs/farmers, providing direct evidence of carbapenem resistant E. coli (CREC) transmission and environmental contamination.
18134	562.136	Domestic bird	Chicken	Bird	B1		PRJNA349231	SAMN05928880		2015	2015-02	Asia	China	China: Shandong	Poultry			Whole genome sequencing identified common NDM positive E. coli shared among farms, flies/dogs/farmers, providing direct evidence of carbapenem resistant E. coli (CREC) transmission and environmental contamination.
18135	562.136	Domestic bird	Chicken	Bird	A		PRJNA349231	SAMN05928881		2015	2015-02	Asia	China	China: Shandong	Poultry			Whole genome sequencing identified common NDM positive E. coli shared among farms, flies/dogs/farmers, providing direct evidence of carbapenem resistant E. coli (CREC) transmission and environmental contamination.
18136	562.136	Domestic bird	Chicken	Bird	B1		PRJNA349231	SAMN05928883		2015	2015-02	Asia	China	China: Shandong	Poultry			Whole genome sequencing identified common NDM positive E. coli shared among farms, flies/dogs/farmers, providing direct evidence of carbapenem resistant E. coli (CREC) transmission and environmental contamination.
18137	562.136	Domestic bird	Chicken	Bird	B1		PRJNA349231	SAMN05928884		2015	2015-05	Asia	China	China: Shandong	Poultry			Whole genome sequencing identified common NDM positive E. coli shared among farms, flies/dogs/farmers, providing direct evidence of carbapenem resistant E. coli (CREC) transmission and environmental contamination.
18138	562.136	Domestic bird	Chicken	Bird	B1		PRJNA349231	SAMN05928887		2015	2015-05	Asia	China	China: Shandong	Poultry			Whole genome sequencing identified common NDM positive E. coli shared among farms, flies/dogs/farmers, providing direct evidence of carbapenem resistant E. coli (CREC) transmission and environmental contamination.
18139	562.136	Domestic bird	Chicken	Bird	B1		PRJNA349231	SAMN05928886		2015	2015-05	Asia	China	China: Shandong	Poultry			Whole genome sequencing identified common NDM positive E. coli shared among farms, flies/dogs/farmers, providing direct evidence of carbapenem resistant E. coli (CREC) transmission and environmental contamination.
18140	562.136	Domestic bird	Chicken	Bird	A		PRJNA349231	SAMN05928888		2015	2015-05	Asia	China	China: Shandong	Poultry			Whole genome sequencing identified common NDM positive E. coli shared among farms, flies/dogs/farmers, providing direct evidence of carbapenem resistant E. coli (CREC) transmission and environmental contamination.
18141	562.136	Domestic bird	Chicken	Bird	B1		PRJNA349231	SAMN05928890		2015	2015-05	Asia	China	China: Shandong	Poultry			Whole genome sequencing identified common NDM positive E. coli shared among farms, flies/dogs/farmers, providing direct evidence of carbapenem resistant E. coli (CREC) transmission and environmental contamination.
18142	562.136	Domestic bird	Chicken	Bird	B1		PRJNA349231	SAMN05928892		2015	2015-05	Asia	China	China: Shandong	Poultry			Whole genome sequencing identified common NDM positive E. coli shared among farms, flies/dogs/farmers, providing direct evidence of carbapenem resistant E. coli (CREC) transmission and environmental contamination.
18143	562.136	Domestic bird	Chicken	Bird	D		PRJNA349231	SAMN05928893		2015	2015-05	Asia	China	China: Shandong	Poultry			Whole genome sequencing identified common NDM positive E. coli shared among farms, flies/dogs/farmers, providing direct evidence of carbapenem resistant E. coli (CREC) transmission and environmental contamination.
18144	562.136	Domestic bird	Chicken	Bird	B1		PRJNA349231	SAMN05928895		2015	2015-05	Asia	China	China: Shandong	Poultry			Whole genome sequencing identified common NDM positive E. coli shared among farms, flies/dogs/farmers, providing direct evidence of carbapenem resistant E. coli (CREC) transmission and environmental contamination.
18145	562.136	Domestic bird	Chicken	Bird	A		PRJNA349231	SAMN05928896		2015	2015-05	Asia	China	China: Shandong	Poultry			Whole genome sequencing identified common NDM positive E. coli shared among farms, flies/dogs/farmers, providing direct evidence of carbapenem resistant E. coli (CREC) transmission and environmental contamination.
18146	562.136	Domestic bird	Chicken	Bird	A		PRJNA349231	SAMN05928897		2015	2015-05	Asia	China	China: Shandong	Poultry			Whole genome sequencing identified common NDM positive E. coli shared among farms, flies/dogs/farmers, providing direct evidence of carbapenem resistant E. coli (CREC) transmission and environmental contamination.
18147	562.136	Domestic bird	Chicken	Bird	B1		PRJNA349231	SAMN05928901		2015	2015-05	Asia	China	China: Shandong	Poultry			Whole genome sequencing identified common NDM positive E. coli shared among farms, flies/dogs/farmers, providing direct evidence of carbapenem resistant E. coli (CREC) transmission and environmental contamination.
18148	562.136	Domestic bird	Chicken	Bird	B1		PRJNA349231	SAMN05928902		2015	2015-05	Asia	China	China: Shandong	Poultry			Whole genome sequencing identified common NDM positive E. coli shared among farms, flies/dogs/farmers, providing direct evidence of carbapenem resistant E. coli (CREC) transmission and environmental contamination.
18149	562.136	Domestic bird	Chicken	Bird	A		PRJNA349231	SAMN05928903		2015	2015-05	Asia	China	China: Shandong	Poultry			Whole genome sequencing identified common NDM positive E. coli shared among farms, flies/dogs/farmers, providing direct evidence of carbapenem resistant E. coli (CREC) transmission and environmental contamination.
18150	562.136	Domestic bird	Chicken	Bird	A		PRJNA349231	SAMN05928898		2015	2015-05	Asia	China	China: Shandong	Poultry			Whole genome sequencing identified common NDM positive E. coli shared among farms, flies/dogs/farmers, providing direct evidence of carbapenem resistant E. coli (CREC) transmission and environmental contamination.
18151	562.136	Domestic bird	Chicken	Bird	D		PRJNA349231	SAMN05928904		2015	2015-05	Asia	China	China: Shandong	Poultry			Whole genome sequencing identified common NDM positive E. coli shared among farms, flies/dogs/farmers, providing direct evidence of carbapenem resistant E. coli (CREC) transmission and environmental contamination.
18152	562.136	Domestic bird	Chicken	Bird	B1		PRJNA349231	SAMN05928906		2015	2015-05	Asia	China	China: Shandong	Poultry			Whole genome sequencing identified common NDM positive E. coli shared among farms, flies/dogs/farmers, providing direct evidence of carbapenem resistant E. coli (CREC) transmission and environmental contamination.
18153	562.136	Domestic bird	Chicken	Bird	B1		PRJNA349231	SAMN05928907		2015	2015-05	Asia	China	China: Shandong	Poultry			Whole genome sequencing identified common NDM positive E. coli shared among farms, flies/dogs/farmers, providing direct evidence of carbapenem resistant E. coli (CREC) transmission and environmental contamination.
18154	562.136	Domestic bird	Chicken	Bird	B1		PRJNA349231	SAMN05928914		2015	2015-05	Asia	China	China: Shandong	Poultry			Whole genome sequencing identified common NDM positive E. coli shared among farms, flies/dogs/farmers, providing direct evidence of carbapenem resistant E. coli (CREC) transmission and environmental contamination.
18155	562.136	Domestic bird	Chicken	Bird	B1		PRJNA349231	SAMN05928915		2015	2015-05	Asia	China	China: Shandong	Poultry			Whole genome sequencing identified common NDM positive E. coli shared among farms, flies/dogs/farmers, providing direct evidence of carbapenem resistant E. coli (CREC) transmission and environmental contamination.
18156	562.136	Domestic bird	Chicken	Bird	B1		PRJNA349231	SAMN05928916		2015	2015-05	Asia	China	China: Shandong	Poultry			Whole genome sequencing identified common NDM positive E. coli shared among farms, flies/dogs/farmers, providing direct evidence of carbapenem resistant E. coli (CREC) transmission and environmental contamination.
18157	562.136	Domestic bird	Chicken	Bird	B1		PRJNA349231	SAMN05928917		2015	2015-05	Asia	China	China: Shandong	Poultry			Whole genome sequencing identified common NDM positive E. coli shared among farms, flies/dogs/farmers, providing direct evidence of carbapenem resistant E. coli (CREC) transmission and environmental contamination.
18158	562.136	Domestic bird	Chicken	Bird	B1		PRJNA349231	SAMN05928918		2015	2015-05	Asia	China	China: Shandong	Poultry			Whole genome sequencing identified common NDM positive E. coli shared among farms, flies/dogs/farmers, providing direct evidence of carbapenem resistant E. coli (CREC) transmission and environmental contamination.
18159	562.136	Domestic bird	Chicken	Bird	B1		PRJNA349231	SAMN05928920		2015	2015-05	Asia	China	China: Shandong	Poultry			Whole genome sequencing identified common NDM positive E. coli shared among farms, flies/dogs/farmers, providing direct evidence of carbapenem resistant E. coli (CREC) transmission and environmental contamination.
18160	562.136	Domestic bird	Chicken	Bird	B1		PRJNA349231	SAMN05928921		2015	2015-08	Asia	China	China: Shandong	Poultry			Whole genome sequencing identified common NDM positive E. coli shared among farms, flies/dogs/farmers, providing direct evidence of carbapenem resistant E. coli (CREC) transmission and environmental contamination.
18161	562.136	Domestic bird	Chicken	Bird	B1		PRJNA349231	SAMN05928850		2014	2014-11	Asia	China	China: Shandong	Poultry			Whole genome sequencing identified common NDM positive E. coli shared among farms, flies/dogs/farmers, providing direct evidence of carbapenem resistant E. coli (CREC) transmission and environmental contamination.
18162	562.136	Domestic bird	Chicken	Bird	B1		PRJNA349231	SAMN05928851		2014	2014-11	Asia	China	China: Shandong	Poultry			Whole genome sequencing identified common NDM positive E. coli shared among farms, flies/dogs/farmers, providing direct evidence of carbapenem resistant E. coli (CREC) transmission and environmental contamination.
18163	562.136	Domestic bird	Chicken	Bird	B1		PRJNA349231	SAMN05928854		2014	2014-11	Asia	China	China: Shandong	Poultry			Whole genome sequencing identified common NDM positive E. coli shared among farms, flies/dogs/farmers, providing direct evidence of carbapenem resistant E. coli (CREC) transmission and environmental contamination.
18164	562.136	Domestic bird	Chicken	Bird	B1		PRJNA349231	SAMN05928859		2014	2014-11	Asia	China	China: Shandong	Poultry			Whole genome sequencing identified common NDM positive E. coli shared among farms, flies/dogs/farmers, providing direct evidence of carbapenem resistant E. coli (CREC) transmission and environmental contamination.
18165	562.136	Domestic bird	Chicken	Bird	B1		PRJNA349231	SAMN05928861		2014	2014-11	Asia	China	China: Shandong	Poultry			Whole genome sequencing identified common NDM positive E. coli shared among farms, flies/dogs/farmers, providing direct evidence of carbapenem resistant E. coli (CREC) transmission and environmental contamination.
18166	562.136	Domestic bird	Chicken	Bird	A		PRJNA349231	SAMN05928862		2014	2014-11	Asia	China	China: Shandong	Poultry			Whole genome sequencing identified common NDM positive E. coli shared among farms, flies/dogs/farmers, providing direct evidence of carbapenem resistant E. coli (CREC) transmission and environmental contamination.
18167	562.136	Domestic bird	Chicken	Bird	A		PRJNA349231	SAMN05928866		2015	2015-02	Asia	China	China: Shandong	Poultry			Whole genome sequencing identified common NDM positive E. coli shared among farms, flies/dogs/farmers, providing direct evidence of carbapenem resistant E. coli (CREC) transmission and environmental contamination.
18168	562.136	Domestic bird	Chicken	Bird	A		PRJNA349231	SAMN05928867		2015	2015-02	Asia	China	China: Shandong	Poultry			Whole genome sequencing identified common NDM positive E. coli shared among farms, flies/dogs/farmers, providing direct evidence of carbapenem resistant E. coli (CREC) transmission and environmental contamination.
18169	562.136	Domestic bird	Chicken	Bird	B1		PRJNA349231	SAMN05928863		2014	2014-11	Asia	China	China: Shandong	Poultry			Whole genome sequencing identified common NDM positive E. coli shared among farms, flies/dogs/farmers, providing direct evidence of carbapenem resistant E. coli (CREC) transmission and environmental contamination.
18170	562.136	Domestic bird	Chicken	Bird	F		PRJNA349231	SAMN05928868		2015	2015-02	Asia	China	China: Shandong	Poultry			Whole genome sequencing identified common NDM positive E. coli shared among farms, flies/dogs/farmers, providing direct evidence of carbapenem resistant E. coli (CREC) transmission and environmental contamination.
18171	562.136	Domestic bird	Chicken	Bird	B1		PRJNA349231	SAMN05928870		2015	2015-02	Asia	China	China: Shandong	Poultry			Whole genome sequencing identified common NDM positive E. coli shared among farms, flies/dogs/farmers, providing direct evidence of carbapenem resistant E. coli (CREC) transmission and environmental contamination.
18172	562.136	Domestic bird	Chicken	Bird	B1		PRJNA349231	SAMN05928872		2015	2015-02	Asia	China	China: Shandong	Poultry			Whole genome sequencing identified common NDM positive E. coli shared among farms, flies/dogs/farmers, providing direct evidence of carbapenem resistant E. coli (CREC) transmission and environmental contamination.
18173	562.136	Domestic bird	Chicken	Bird	B1		PRJNA349231	SAMN05928873		2015	2015-02	Asia	China	China: Shandong	Poultry			Whole genome sequencing identified common NDM positive E. coli shared among farms, flies/dogs/farmers, providing direct evidence of carbapenem resistant E. coli (CREC) transmission and environmental contamination.
18174	562.136	Domestic bird	Chicken	Bird	B1		PRJNA349231	SAMN05928876		2015	2015-02	Asia	China	China: Shandong	Poultry			Whole genome sequencing identified common NDM positive E. coli shared among farms, flies/dogs/farmers, providing direct evidence of carbapenem resistant E. coli (CREC) transmission and environmental contamination.
18175	562.136	Domestic bird	Chicken	Bird	A		PRJNA349231	SAMN05928878		2015	2015-02	Asia	China	China: Shandong	Poultry			Whole genome sequencing identified common NDM positive E. coli shared among farms, flies/dogs/farmers, providing direct evidence of carbapenem resistant E. coli (CREC) transmission and environmental contamination.
18176	562.136	Domestic bird	Chicken	Bird	F		PRJNA349231	SAMN05928882		2015	2015-02	Asia	China	China: Shandong	Poultry			Whole genome sequencing identified common NDM positive E. coli shared among farms, flies/dogs/farmers, providing direct evidence of carbapenem resistant E. coli (CREC) transmission and environmental contamination.
18177	562.136	Domestic bird	Chicken	Bird	B1		PRJNA349231	SAMN05928885		2015	2015-05	Asia	China	China: Shandong	Poultry			Whole genome sequencing identified common NDM positive E. coli shared among farms, flies/dogs/farmers, providing direct evidence of carbapenem resistant E. coli (CREC) transmission and environmental contamination.
18178	562.136	Domestic bird	Chicken	Bird	A		PRJNA349231	SAMN05928889		2015	2015-05	Asia	China	China: Shandong	Poultry			Whole genome sequencing identified common NDM positive E. coli shared among farms, flies/dogs/farmers, providing direct evidence of carbapenem resistant E. coli (CREC) transmission and environmental contamination.
18179	562.136	Domestic bird	Chicken	Bird	A		PRJNA349231	SAMN05928891		2015	2015-05	Asia	China	China: Shandong	Poultry			Whole genome sequencing identified common NDM positive E. coli shared among farms, flies/dogs/farmers, providing direct evidence of carbapenem resistant E. coli (CREC) transmission and environmental contamination.
18180	562.136	Domestic bird	Chicken	Bird	A		PRJNA349231	SAMN05928894		2015	2015-05	Asia	China	China: Shandong	Poultry			Whole genome sequencing identified common NDM positive E. coli shared among farms, flies/dogs/farmers, providing direct evidence of carbapenem resistant E. coli (CREC) transmission and environmental contamination.
18181	562.136	Domestic bird	Chicken	Bird	B1		PRJNA349231	SAMN05928899		2015	2015-05	Asia	China	China: Shandong	Poultry			Whole genome sequencing identified common NDM positive E. coli shared among farms, flies/dogs/farmers, providing direct evidence of carbapenem resistant E. coli (CREC) transmission and environmental contamination.
18182	562.136	Domestic bird	Chicken	Bird	B1		PRJNA349231	SAMN05928905		2015	2015-05	Asia	China	China: Shandong	Poultry			Whole genome sequencing identified common NDM positive E. coli shared among farms, flies/dogs/farmers, providing direct evidence of carbapenem resistant E. coli (CREC) transmission and environmental contamination.
18183	562.136	Domestic bird	Chicken	Bird	B1		PRJNA349231	SAMN05928908		2015	2015-05	Asia	China	China: Shandong	Poultry			Whole genome sequencing identified common NDM positive E. coli shared among farms, flies/dogs/farmers, providing direct evidence of carbapenem resistant E. coli (CREC) transmission and environmental contamination.
18184	562.136	Domestic bird	Chicken	Bird	B1		PRJNA349231	SAMN05928919		2015	2015-05	Asia	China	China: Shandong	Poultry			Whole genome sequencing identified common NDM positive E. coli shared among farms, flies/dogs/farmers, providing direct evidence of carbapenem resistant E. coli (CREC) transmission and environmental contamination.
18185	562.136	Domestic bird	Chicken	Bird	B1		PRJNA349231	SAMN05928900		2015	2015-05	Asia	China	China: Shandong	Poultry			Whole genome sequencing identified common NDM positive E. coli shared among farms, flies/dogs/farmers, providing direct evidence of carbapenem resistant E. coli (CREC) transmission and environmental contamination.
18186	562.136	Domestic bird	Chicken	Bird	A		PRJNA349231	SAMN05928922		2015	2015-08	Asia	China	China: Shandong	Poultry			Whole genome sequencing identified common NDM positive E. coli shared among farms, flies/dogs/farmers, providing direct evidence of carbapenem resistant E. coli (CREC) transmission and environmental contamination.
18187	562.136	Domestic bird	Chicken	Bird	B1		PRJNA349231	SAMN05928923		2015	2015-08	Asia	China	China: Shandong	Poultry			Whole genome sequencing identified common NDM positive E. coli shared among farms, flies/dogs/farmers, providing direct evidence of carbapenem resistant E. coli (CREC) transmission and environmental contamination.
18188	562.136	Domestic bird	Chicken	Bird	A		PRJNA349231	SAMN05928924		2015	2015-08	Asia	China	China: Shandong	Poultry			Whole genome sequencing identified common NDM positive E. coli shared among farms, flies/dogs/farmers, providing direct evidence of carbapenem resistant E. coli (CREC) transmission and environmental contamination.
18189	562.136	Domestic bird	Chicken	Bird	A		PRJNA349231	SAMN05928925		2015	2015-08	Asia	China	China: Shandong	Poultry			Whole genome sequencing identified common NDM positive E. coli shared among farms, flies/dogs/farmers, providing direct evidence of carbapenem resistant E. coli (CREC) transmission and environmental contamination.
18190	562.136	Domestic bird	Chicken	Bird	A		PRJNA349231	SAMN05928926		2015	2015-08	Asia	China	China: Shandong	Poultry			Whole genome sequencing identified common NDM positive E. coli shared among farms, flies/dogs/farmers, providing direct evidence of carbapenem resistant E. coli (CREC) transmission and environmental contamination.
18191	562.136	Domestic bird	Chicken	Bird	B1		PRJNA349231	SAMN05928927		2015	2015-08	Asia	China	China: Shandong	Poultry			Whole genome sequencing identified common NDM positive E. coli shared among farms, flies/dogs/farmers, providing direct evidence of carbapenem resistant E. coli (CREC) transmission and environmental contamination.
18192	562.136	Domestic bird	Chicken	Bird	B1		PRJNA349231	SAMN05928928		2015	2015-08	Asia	China	China: Shandong	Poultry			Whole genome sequencing identified common NDM positive E. coli shared among farms, flies/dogs/farmers, providing direct evidence of carbapenem resistant E. coli (CREC) transmission and environmental contamination.
18193	562.136	Domestic bird	Chicken	Bird	A		PRJNA349231	SAMN05928929		2015	2015-08	Asia	China	China: Shandong	Poultry			Whole genome sequencing identified common NDM positive E. coli shared among farms, flies/dogs/farmers, providing direct evidence of carbapenem resistant E. coli (CREC) transmission and environmental contamination.
18194	562.136	Domestic bird	Chicken	Bird	A		PRJNA349231	SAMN05928932		2015	2015-08	Asia	China	China: Shandong	Poultry			Whole genome sequencing identified common NDM positive E. coli shared among farms, flies/dogs/farmers, providing direct evidence of carbapenem resistant E. coli (CREC) transmission and environmental contamination.
18195	562.136	Domestic bird	Chicken	Bird	A		PRJNA349231	SAMN05928931		2015	2015-08	Asia	China	China: Shandong	Poultry			Whole genome sequencing identified common NDM positive E. coli shared among farms, flies/dogs/farmers, providing direct evidence of carbapenem resistant E. coli (CREC) transmission and environmental contamination.
18196	562.136	Domestic bird	Chicken	Bird	B1		PRJNA349231	SAMN05928930		2015	2015-08	Asia	China	China: Shandong	Poultry			Whole genome sequencing identified common NDM positive E. coli shared among farms, flies/dogs/farmers, providing direct evidence of carbapenem resistant E. coli (CREC) transmission and environmental contamination.
16677	562.137	Companion animal	Dog	Unicompartimental simple	A		PRJNA349231	SAMN05928966		2015	2015-05	Asia	China	China: Shandong	Domestic carnivore			Whole genome sequencing identified common NDM positive E. coli shared among farms, flies/dogs/farmers, providing direct evidence of carbapenem resistant E. coli (CREC) transmission and environmental contamination.
16678	562.137	Companion animal	Dog	Unicompartimental simple	A		PRJNA349231	SAMN05928974		2015	2015-08	Asia	China	China: Shandong	Domestic carnivore			Whole genome sequencing identified common NDM positive E. coli shared among farms, flies/dogs/farmers, providing direct evidence of carbapenem resistant E. coli (CREC) transmission and environmental contamination.
16679	562.137	Companion animal	Dog	Unicompartimental simple	B1		PRJNA349231	SAMN05928978		2015	2015-05	Asia	China	China: Shandong	Domestic carnivore			Whole genome sequencing identified common NDM positive E. coli shared among farms, flies/dogs/farmers, providing direct evidence of carbapenem resistant E. coli (CREC) transmission and environmental contamination.
18197	562.137	Domestic bird	Chicken	Bird	B1		PRJNA349231	SAMN05928995		2015	2015-02	Asia	China	China: Shandong	Poultry			Whole genome sequencing identified common NDM positive E. coli shared among farms, flies/dogs/farmers, providing direct evidence of carbapenem resistant E. coli (CREC) transmission and environmental contamination.
18198	562.137	Domestic bird	Chicken	Bird	F		PRJNA349231	SAMN05928996		2015	2015-02	Asia	China	China: Shandong	Poultry			Whole genome sequencing identified common NDM positive E. coli shared among farms, flies/dogs/farmers, providing direct evidence of carbapenem resistant E. coli (CREC) transmission and environmental contamination.
16680	562.137	Companion animal	Dog	Unicompartimental simple	A		PRJNA349231	SAMN05928969		2015	2015-05	Asia	China	China: Shandong	Domestic carnivore			Whole genome sequencing identified common NDM positive E. coli shared among farms, flies/dogs/farmers, providing direct evidence of carbapenem resistant E. coli (CREC) transmission and environmental contamination.
16681	562.137	Companion animal	Dog	Unicompartimental simple	A		PRJNA349231	SAMN05928971		2015	2015-08	Asia	China	China: Shandong	Domestic carnivore			Whole genome sequencing identified common NDM positive E. coli shared among farms, flies/dogs/farmers, providing direct evidence of carbapenem resistant E. coli (CREC) transmission and environmental contamination.
16682	562.137	Companion animal	Dog	Unicompartimental simple	A		PRJNA349231	SAMN05928972		2015	2015-08	Asia	China	China: Shandong	Domestic carnivore			Whole genome sequencing identified common NDM positive E. coli shared among farms, flies/dogs/farmers, providing direct evidence of carbapenem resistant E. coli (CREC) transmission and environmental contamination.
16683	562.137	Companion animal	Dog	Unicompartimental simple	A		PRJNA349231	SAMN05928975		2015	2015-08	Asia	China	China: Shandong	Domestic carnivore			Whole genome sequencing identified common NDM positive E. coli shared among farms, flies/dogs/farmers, providing direct evidence of carbapenem resistant E. coli (CREC) transmission and environmental contamination.
18199	562.137	Domestic bird	Chicken	Bird	A		PRJNA349231	SAMN05928994		2015	2015-02	Asia	China	China: Shandong	Poultry			Whole genome sequencing identified common NDM positive E. coli shared among farms, flies/dogs/farmers, providing direct evidence of carbapenem resistant E. coli (CREC) transmission and environmental contamination.
18200	562.137	Domestic bird	Chicken	Bird	A		PRJNA349231	SAMN05929007		2015	2015-05	Asia	China	China: Shandong	Poultry			Whole genome sequencing identified common NDM positive E. coli shared among farms, flies/dogs/farmers, providing direct evidence of carbapenem resistant E. coli (CREC) transmission and environmental contamination.
18201	562.137	Domestic bird	Chicken	Bird	B1		PRJNA349231	SAMN05929013		2015	2015-08	Asia	China	China: Shandong	Poultry			Whole genome sequencing identified common NDM positive E. coli shared among farms, flies/dogs/farmers, providing direct evidence of carbapenem resistant E. coli (CREC) transmission and environmental contamination.
18202	562.137	Domestic bird	Chicken	Bird	A		PRJNA349231	SAMN05929016		2015	2015-08	Asia	China	China: Shandong	Poultry			Whole genome sequencing identified common NDM positive E. coli shared among farms, flies/dogs/farmers, providing direct evidence of carbapenem resistant E. coli (CREC) transmission and environmental contamination.
16684	562.137	Companion animal	Dog	Unicompartimental simple	A		PRJNA349231	SAMN05928967		2015	2015-05	Asia	China	China: Shandong	Domestic carnivore			Whole genome sequencing identified common NDM positive E. coli shared among farms, flies/dogs/farmers, providing direct evidence of carbapenem resistant E. coli (CREC) transmission and environmental contamination.
16685	562.137	Companion animal	Dog	Unicompartimental simple	A		PRJNA349231	SAMN05928968		2015	2015-05	Asia	China	China: Shandong	Domestic carnivore			Whole genome sequencing identified common NDM positive E. coli shared among farms, flies/dogs/farmers, providing direct evidence of carbapenem resistant E. coli (CREC) transmission and environmental contamination.
16686	562.137	Companion animal	Dog	Unicompartimental simple	A		PRJNA349231	SAMN05928970		2015	2015-08	Asia	China	China: Shandong	Domestic carnivore			Whole genome sequencing identified common NDM positive E. coli shared among farms, flies/dogs/farmers, providing direct evidence of carbapenem resistant E. coli (CREC) transmission and environmental contamination.
16687	562.137	Companion animal	Dog	Unicompartimental simple	A		PRJNA349231	SAMN05928973		2015	2015-08	Asia	China	China: Shandong	Domestic carnivore			Whole genome sequencing identified common NDM positive E. coli shared among farms, flies/dogs/farmers, providing direct evidence of carbapenem resistant E. coli (CREC) transmission and environmental contamination.
16688	562.137	Companion animal	Dog	Unicompartimental simple	A		PRJNA349231	SAMN05928976		2015	2015-08	Asia	China	China: Shandong	Domestic carnivore			Whole genome sequencing identified common NDM positive E. coli shared among farms, flies/dogs/farmers, providing direct evidence of carbapenem resistant E. coli (CREC) transmission and environmental contamination.
18203	562.137	Domestic bird	Chicken	Bird	D		PRJNA349231	SAMN05928993		2015	2015-02	Asia	China	China: Shandong	Poultry			Whole genome sequencing identified common NDM positive E. coli shared among farms, flies/dogs/farmers, providing direct evidence of carbapenem resistant E. coli (CREC) transmission and environmental contamination.
18204	562.137	Domestic bird	Chicken	Bird	B1		PRJNA349231	SAMN05928997		2015	2015-02	Asia	China	China: Shandong	Poultry			Whole genome sequencing identified common NDM positive E. coli shared among farms, flies/dogs/farmers, providing direct evidence of carbapenem resistant E. coli (CREC) transmission and environmental contamination.
18205	562.137	Domestic bird	Chicken	Bird	A		PRJNA349231	SAMN05929006		2015	2015-05	Asia	China	China: Shandong	Poultry			Whole genome sequencing identified common NDM positive E. coli shared among farms, flies/dogs/farmers, providing direct evidence of carbapenem resistant E. coli (CREC) transmission and environmental contamination.
18206	562.137	Domestic bird	Chicken	Bird	B1		PRJNA349231	SAMN05929008		2014	2014-11	Asia	China	China: Shandong	Poultry			Whole genome sequencing identified common NDM positive E. coli shared among farms, flies/dogs/farmers, providing direct evidence of carbapenem resistant E. coli (CREC) transmission and environmental contamination.
18207	562.137	Domestic bird	Chicken	Bird	C		PRJNA349231	SAMN05929009		2014	2014-11	Asia	China	China: Shandong	Poultry			Whole genome sequencing identified common NDM positive E. coli shared among farms, flies/dogs/farmers, providing direct evidence of carbapenem resistant E. coli (CREC) transmission and environmental contamination.
18208	562.137	Domestic bird	Chicken	Bird	C		PRJNA349231	SAMN05929011		2015	2015-08	Asia	China	China: Shandong	Poultry			Whole genome sequencing identified common NDM positive E. coli shared among farms, flies/dogs/farmers, providing direct evidence of carbapenem resistant E. coli (CREC) transmission and environmental contamination.
18209	562.137	Domestic bird	Chicken	Bird	B1		PRJNA349231	SAMN05929012		2015	2015-08	Asia	China	China: Shandong	Poultry			Whole genome sequencing identified common NDM positive E. coli shared among farms, flies/dogs/farmers, providing direct evidence of carbapenem resistant E. coli (CREC) transmission and environmental contamination.
18210	562.137	Domestic bird	Chicken	Bird	A		PRJNA349231	SAMN05929014		2015	2015-08	Asia	China	China: Shandong	Poultry			Whole genome sequencing identified common NDM positive E. coli shared among farms, flies/dogs/farmers, providing direct evidence of carbapenem resistant E. coli (CREC) transmission and environmental contamination.
18211	562.137	Domestic bird	Chicken	Bird	F		PRJNA349231	SAMN05929018		2014	2014-11	Asia	China	China: Shandong	Poultry			Whole genome sequencing identified common NDM positive E. coli shared among farms, flies/dogs/farmers, providing direct evidence of carbapenem resistant E. coli (CREC) transmission and environmental contamination.
18212	562.137	Domestic bird	Chicken	Bird	B1		PRJNA349231	SAMN05929015		2015	2015-08	Asia	China	China: Shandong	Poultry			Whole genome sequencing identified common NDM positive E. coli shared among farms, flies/dogs/farmers, providing direct evidence of carbapenem resistant E. coli (CREC) transmission and environmental contamination.
14530	562.137	Domestic mammal	Cow	Ruminant	D		PRJNA269191	SAMN03252409		2014	2014	Asia	China		Cattle			Comparative genomic analysis for 50 complete genomes of different E. coli strains isolated from various environments
14531	562.137	Domestic mammal	Cow	Ruminant	D		PRJNA269191	SAMN03252412		2014	2014	Asia	China		Cattle			Comparative genomic analysis for 50 complete genomes of different E. coli strains isolated from various environments
14532	562.137	Domestic mammal	Cow	Ruminant	B1		PRJNA269191	SAMN03252417		2014	2014	Asia	China		Cattle			Comparative genomic analysis for 50 complete genomes of different E. coli strains isolated from various environments
14533	562.137	Domestic mammal	Cow	Ruminant	B1		PRJNA269191	SAMN03252418		2014	2014	Asia	China		Cattle			Comparative genomic analysis for 50 complete genomes of different E. coli strains isolated from various environments
16689	562.137	Companion animal	Dog	Unicompartimental simple	B2		PRJNA269191	SAMN03252426		2014	2014	Asia	China		Domestic carnivore			Comparative genomic analysis for 50 complete genomes of different E. coli strains isolated from various environments
14534	562.137	Domestic mammal	Cow	Ruminant	B1		PRJNA269191	SAMN03252410		2014	2014	Asia	China		Cattle			Comparative genomic analysis for 50 complete genomes of different E. coli strains isolated from various environments
14535	562.137	Domestic mammal	Cow	Ruminant	B1		PRJNA269191	SAMN03252411		2014	2014	Asia	China		Cattle			Comparative genomic analysis for 50 complete genomes of different E. coli strains isolated from various environments
14536	562.137	Domestic mammal	Cow	Ruminant	C		PRJNA269191	SAMN03252413		2014	2014	Asia	China		Cattle			Comparative genomic analysis for 50 complete genomes of different E. coli strains isolated from various environments
14537	562.137	Domestic mammal	Cow	Ruminant	C		PRJNA269191	SAMN03252415		2014	2014	Asia	China		Cattle			Comparative genomic analysis for 50 complete genomes of different E. coli strains isolated from various environments
14538	562.138	Domestic mammal	Cow	Ruminant	A		PRJNA269191	SAMN03252416		2014	2014	Asia	China		Cattle			Comparative genomic analysis for 50 complete genomes of different E. coli strains isolated from various environments
16690	562.138	Companion animal	Dog	Unicompartimental simple	B1		PRJNA269191	SAMN03252419		2014	2014	Asia	China		Domestic carnivore			Comparative genomic analysis for 50 complete genomes of different E. coli strains isolated from various environments
16691	562.138	Companion animal	Dog	Unicompartimental simple	A		PRJNA269191	SAMN03252420		2014	2014	Asia	China		Domestic carnivore			Comparative genomic analysis for 50 complete genomes of different E. coli strains isolated from various environments
16692	562.138	Companion animal	Dog	Unicompartimental simple	C		PRJNA269191	SAMN03252421		2014	2014	Asia	China		Domestic carnivore			Comparative genomic analysis for 50 complete genomes of different E. coli strains isolated from various environments
16693	562.138	Companion animal	Dog	Unicompartimental simple	A		PRJNA269191	SAMN03252422		2014	2014	Asia	China		Domestic carnivore			Comparative genomic analysis for 50 complete genomes of different E. coli strains isolated from various environments
16694	562.138	Companion animal	Dog	Unicompartimental simple	B1		PRJNA269191	SAMN03252423		2014	2014	Asia	China		Domestic carnivore			Comparative genomic analysis for 50 complete genomes of different E. coli strains isolated from various environments
16695	562.138	Companion animal	Dog	Unicompartimental simple	B1		PRJNA269191	SAMN03252424		2014	2014	Asia	China		Domestic carnivore			Comparative genomic analysis for 50 complete genomes of different E. coli strains isolated from various environments
16696	562.138	Companion animal	Dog	Unicompartimental simple	A		PRJNA269191	SAMN03252427		2014	2014	Asia	China		Domestic carnivore			Comparative genomic analysis for 50 complete genomes of different E. coli strains isolated from various environments
16697	562.138	Companion animal	Dog	Unicompartimental simple	G		PRJNA269191	SAMN03252428		2014	2014	Asia	China		Domestic carnivore			Comparative genomic analysis for 50 complete genomes of different E. coli strains isolated from various environments
14539	562.138	Domestic mammal	Cow	Ruminant	B1		PRJNA269191	SAMN03252414		2014	2014	Asia	China		Cattle			Comparative genomic analysis for 50 complete genomes of different E. coli strains isolated from various environments
14253	562.138	Wild mammal	Deer	Ruminant	B1		PRJNA352704	SAMN05954727		2005	2005-08-24	Europe	Finland	Finland	Wild ungulate			E. coli 113 is a shigatoxin producing Escherichia coli (STEC) strain isolated from a deer faecal sample. It harbours a subAB allele that cannot be typed using the current subAB PCR subtyping scheme. The genome of this strain was sequenced to allow precise delineation of the subAB locus genetic location and design of PCR primers for subtyping the subAB variants harboured in such STEC strains.;many…
14254	562.138	Wild mammal	Deer	Ruminant	B1		PRJNA352702	SAMN05954726		2005	2005-08-26	Europe	Finland	Finland	Wild ungulate			E. coli 453 is a shigatoxin producing Escherichia coli (STEC) strain isolated from a deer faecal sample. It harbours a subAB allele that cannot be typed using the current subAB PCR subtyping scheme. The genome of this strain was sequenced to allow precise delineation of the subAB locus genetic location and design of PCR primers for subtyping the subAB variants harboured in such STEC strains.
14255	562.138	Wild mammal	Deer	Ruminant	B1		PRJNA352706	SAMN05954729		2005	2005-08-27	Europe	Finland	Finland	Wild ungulate			E. coli 256 is a shigatoxin producing Escherichia coli (STEC) strain isolated from a deer faecal sample. It harbours a subAB allele that cannot be typed using the current subAB PCR subtyping scheme. The genome of this strain was sequenced to allow precise delineation of the subAB locus genetic location and design of PCR primers for subtyping the subAB variants harboured in such STEC strains.
18213	562.139	Domestic bird	Chicken	Bird	A		PRJEB14873	SAMEA4350787		2012	2012	Asia	China	Mekong	Poultry			The discovery of the transferable colistin resistance-conferring mcr-1 gene was followed by numerous reports indicating its presence on various plasmids in multiple bacterial species poiting at a global geographic spread. However, systematic population-based data investigating the potential local zoonotic dissemination of mcr-1 in the community are lacking.This study presents the genomes of the m…
18214	562.139	Domestic bird	Chicken	Bird	B1		PRJEB14873	SAMEA4350785		2012	2012	Asia	China	Mekong	Poultry			The discovery of the transferable colistin resistance-conferring mcr-1 gene was followed by numerous reports indicating its presence on various plasmids in multiple bacterial species poiting at a global geographic spread. However, systematic population-based data investigating the potential local zoonotic dissemination of mcr-1 in the community are lacking.This study presents the genomes of the m…
18215	562.139	Domestic bird	Chicken	Bird	F		PRJEB14873	SAMEA4350777		2012	2012	Asia	China	Mekong	Poultry			The discovery of the transferable colistin resistance-conferring mcr-1 gene was followed by numerous reports indicating its presence on various plasmids in multiple bacterial species poiting at a global geographic spread. However, systematic population-based data investigating the potential local zoonotic dissemination of mcr-1 in the community are lacking.This study presents the genomes of the m…
18216	562.139	Domestic bird	Chicken	Bird	A		PRJEB14873	SAMEA4350779		2012	2012	Asia	China	Mekong	Poultry			The discovery of the transferable colistin resistance-conferring mcr-1 gene was followed by numerous reports indicating its presence on various plasmids in multiple bacterial species poiting at a global geographic spread. However, systematic population-based data investigating the potential local zoonotic dissemination of mcr-1 in the community are lacking.This study presents the genomes of the m…
18217	562.139	Domestic bird	Chicken	Bird	B1		PRJEB14873	SAMEA4350774		2012	2012	Asia	China	Mekong	Poultry			The discovery of the transferable colistin resistance-conferring mcr-1 gene was followed by numerous reports indicating its presence on various plasmids in multiple bacterial species poiting at a global geographic spread. However, systematic population-based data investigating the potential local zoonotic dissemination of mcr-1 in the community are lacking.This study presents the genomes of the m…
18218	562.139	Domestic bird	Chicken	Bird	A		PRJEB14873	SAMEA4350789		2012	2012	Asia	China	Mekong	Poultry			The discovery of the transferable colistin resistance-conferring mcr-1 gene was followed by numerous reports indicating its presence on various plasmids in multiple bacterial species poiting at a global geographic spread. However, systematic population-based data investigating the potential local zoonotic dissemination of mcr-1 in the community are lacking.This study presents the genomes of the m…
18219	562.139	Domestic bird	Chicken	Bird	B1		PRJEB14873	SAMEA4350773		2012	2012	Asia	China	Mekong	Poultry			The discovery of the transferable colistin resistance-conferring mcr-1 gene was followed by numerous reports indicating its presence on various plasmids in multiple bacterial species poiting at a global geographic spread. However, systematic population-based data investigating the potential local zoonotic dissemination of mcr-1 in the community are lacking.This study presents the genomes of the m…
18220	562.139	Domestic bird	Chicken	Bird	A		PRJEB14873	SAMEA4350786		2012	2012	Asia	China	Mekong	Poultry			The discovery of the transferable colistin resistance-conferring mcr-1 gene was followed by numerous reports indicating its presence on various plasmids in multiple bacterial species poiting at a global geographic spread. However, systematic population-based data investigating the potential local zoonotic dissemination of mcr-1 in the community are lacking.This study presents the genomes of the m…
18221	562.139	Domestic bird	Chicken	Bird	E		PRJEB14873	SAMEA4350788		2012	2012	Asia	China	Mekong	Poultry			The discovery of the transferable colistin resistance-conferring mcr-1 gene was followed by numerous reports indicating its presence on various plasmids in multiple bacterial species poiting at a global geographic spread. However, systematic population-based data investigating the potential local zoonotic dissemination of mcr-1 in the community are lacking.This study presents the genomes of the m…
18222	562.139	Domestic bird	Chicken	Bird	G		PRJEB14873	SAMEA4350784		2012	2012	Asia	China	Mekong	Poultry			The discovery of the transferable colistin resistance-conferring mcr-1 gene was followed by numerous reports indicating its presence on various plasmids in multiple bacterial species poiting at a global geographic spread. However, systematic population-based data investigating the potential local zoonotic dissemination of mcr-1 in the community are lacking.This study presents the genomes of the m…
18223	562.139	Domestic bird	Chicken	Bird	B1		PRJEB14873	SAMEA4350775		2012	2012	Asia	China	Mekong	Poultry			The discovery of the transferable colistin resistance-conferring mcr-1 gene was followed by numerous reports indicating its presence on various plasmids in multiple bacterial species poiting at a global geographic spread. However, systematic population-based data investigating the potential local zoonotic dissemination of mcr-1 in the community are lacking.This study presents the genomes of the m…
18224	562.139	Domestic bird	Chicken	Bird	B1		PRJEB14873	SAMEA4350780		2012	2012	Asia	China	Mekong	Poultry			The discovery of the transferable colistin resistance-conferring mcr-1 gene was followed by numerous reports indicating its presence on various plasmids in multiple bacterial species poiting at a global geographic spread. However, systematic population-based data investigating the potential local zoonotic dissemination of mcr-1 in the community are lacking.This study presents the genomes of the m…
18225	562.139	Domestic bird	Chicken	Bird	A		PRJEB14873	SAMEA4350778		2012	2012	Asia	China	Mekong	Poultry			The discovery of the transferable colistin resistance-conferring mcr-1 gene was followed by numerous reports indicating its presence on various plasmids in multiple bacterial species poiting at a global geographic spread. However, systematic population-based data investigating the potential local zoonotic dissemination of mcr-1 in the community are lacking.This study presents the genomes of the m…
18226	562.14	Domestic bird	Chicken	Bird	A		PRJEB14873	SAMEA4350782		2012	2012	Asia	China	Mekong	Poultry			The discovery of the transferable colistin resistance-conferring mcr-1 gene was followed by numerous reports indicating its presence on various plasmids in multiple bacterial species poiting at a global geographic spread. However, systematic population-based data investigating the potential local zoonotic dissemination of mcr-1 in the community are lacking.This study presents the genomes of the m…
18227	562.14	Domestic bird	Chicken	Bird	A		PRJEB14873	SAMEA4350781		2012	2012	Asia	China	Mekong	Poultry			The discovery of the transferable colistin resistance-conferring mcr-1 gene was followed by numerous reports indicating its presence on various plasmids in multiple bacterial species poiting at a global geographic spread. However, systematic population-based data investigating the potential local zoonotic dissemination of mcr-1 in the community are lacking.This study presents the genomes of the m…
18228	562.14	Domestic bird	Chicken	Bird	A		PRJEB14873	SAMEA4350783		2012	2012	Asia	China	Mekong	Poultry			The discovery of the transferable colistin resistance-conferring mcr-1 gene was followed by numerous reports indicating its presence on various plasmids in multiple bacterial species poiting at a global geographic spread. However, systematic population-based data investigating the potential local zoonotic dissemination of mcr-1 in the community are lacking.This study presents the genomes of the m…
18229	562.14	Domestic bird	Chicken	Bird	B1		PRJEB14873	SAMEA4350776		2012	2012	Asia	China	Mekong	Poultry			The discovery of the transferable colistin resistance-conferring mcr-1 gene was followed by numerous reports indicating its presence on various plasmids in multiple bacterial species poiting at a global geographic spread. However, systematic population-based data investigating the potential local zoonotic dissemination of mcr-1 in the community are lacking.This study presents the genomes of the m…
18230	562.14	Domestic bird	Chicken	Bird	A		PRJEB14873	SAMEA4350790		2012	2012	Asia	China	Mekong	Poultry			The discovery of the transferable colistin resistance-conferring mcr-1 gene was followed by numerous reports indicating its presence on various plasmids in multiple bacterial species poiting at a global geographic spread. However, systematic population-based data investigating the potential local zoonotic dissemination of mcr-1 in the community are lacking.This study presents the genomes of the m…
16698	562.14	Companion animal	Dog	Unicompartimental simple	B1		PRJNA275713	SAMN03352307		2008	2008	Europe	Denmark	Denmark: Copenhagen	Domestic carnivore	Pyoderma		Genome sequence of Escherichia coli R7AC harboring the IncI1 plasmid, pR7AC, encoding the bla(CMY-2) gene. This cephalosporin-resistant E. coli pathogen was isolated from dog faeces collected at a small animal hospitals in the Greater Copenhagen area, Denmark.
14256	562.151	Wild mammal	Deer	Ruminant	B1		PRJDB5234	SAMD00065524		2011	2011-05-17	Asia	Japan	Japan:Hokkaido	Wild ungulate			Draft genome sequencing project to obtain genomic features of five Shiga toxin-producing Escherichia coli isolated from wild deer (Cervus nippon yesoensis) in Japan.
14257	562.151	Wild mammal	Deer	Ruminant	E		PRJDB5234	SAMD00065526		2015	2015-11-18	Asia	Japan	Japan:Hokkaido	Wild ungulate			Draft genome sequencing project to obtain genomic features of five Shiga toxin-producing Escherichia coli isolated from wild deer (Cervus nippon yesoensis) in Japan.
16699	562.151	Companion animal	Dog	Unicompartimental simple	D		PRJNA361484	SAMN06246910		2013	2013-03-01	South America	Brazil	Brazil: Amazon	Domestic carnivore			The goal of this study was to monitor antimicrobial resistance in Gram-negative bacteria isolated from humans and animals in Amazon jungle, Brazil
14540	562.152	Domestic mammal	Cow	Ruminant	B1		PRJNA351833	SAMN05954874		2009	2009-01-01	Europe	France	France	Cattle			commensal Escherichia coli strain BG1 isolated from bovine gastro-intestinal tract
14541	562.162	Domestic mammal	Cow	Ruminant	B1		PRJNA342435	SAMN06220105		2013	2013-06-25	North America	USA	USA: NE	Cattle
14542	562.162	Domestic mammal	Cow	Ruminant	B1		PRJNA342435	SAMN06220106		2013	2013-06-25	North America	USA	USA: NE	Cattle
14543	562.162	Domestic mammal	Cow	Ruminant	B1		PRJNA342435	SAMN06220107		2013	2013-06-18	North America	USA	USA: NE	Cattle
14544	562.162	Domestic mammal	Cow	Ruminant	B1		PRJNA342435	SAMN06220104		2013	2013-06-25	North America	USA	USA: NE	Cattle
14545	562.162	Domestic mammal	Cow	Ruminant	B1		PRJNA342435	SAMN06220102		2013	2013-06-25	North America	USA	USA: NE	Cattle
14546	562.162	Domestic mammal	Cow	Ruminant	B1		PRJNA342435	SAMN06220103		2013	2013-06-25	North America	USA	USA: NE	Cattle
14547	562.162	Domestic mammal	Cow	Ruminant	B1		PRJNA342435	SAMN06220101		2013	2013-07-02	North America	USA	USA: NE	Cattle
14548	562.162	Domestic mammal	Cow	Ruminant	B1		PRJNA342435	SAMN06220099		2013	2013-07-23	North America	USA	USA: NE	Cattle
14549	562.162	Domestic mammal	Cow	Ruminant	B1		PRJNA342435	SAMN06220100		2013	2013-07-23	North America	USA	USA: NE	Cattle
14550	562.162	Domestic mammal	Cow	Ruminant	B1		PRJNA342435	SAMN06220098		2013	2013-08-06	North America	USA	USA: NE	Cattle
14551	562.162	Domestic mammal	Cow	Ruminant	B1		PRJNA342435	SAMN06220097		2013	2013-08-27	North America	USA	USA: NE	Cattle
14552	562.162	Domestic mammal	Cow	Ruminant	B1		PRJNA342435	SAMN06220096		2013	2013-08-27	North America	USA	USA: NE	Cattle
14553	562.162	Domestic mammal	Cow	Ruminant	B1		PRJNA342435	SAMN06220091		2013	2013-07-02	North America	USA	USA: NE	Cattle
14554	562.162	Domestic mammal	Cow	Ruminant	B1		PRJNA342435	SAMN06220095		2013	2013-08-20	North America	USA	USA: NE	Cattle
14555	562.162	Domestic mammal	Cow	Ruminant	B1		PRJNA342435	SAMN06220092		2013	2013-06-25	North America	USA	USA: NE	Cattle
14556	562.162	Domestic mammal	Cow	Ruminant	B1		PRJNA342435	SAMN06220079		2013	2013-06-25	North America	USA	USA: NE	Cattle
14557	562.162	Domestic mammal	Cow	Ruminant	B1		PRJNA342435	SAMN06220128		2014	2014-06-18	North America	USA	USA: NE	Cattle
14558	562.162	Domestic mammal	Cow	Ruminant	B1		PRJNA342435	SAMN06220088		2013	2013-08-06	North America	USA	USA: NE	Cattle
14559	562.162	Domestic mammal	Cow	Ruminant	B1		PRJNA342435	SAMN06220120		2014	2014-07-09	North America	USA	USA: TX	Cattle
14560	562.162	Domestic mammal	Cow	Ruminant	B1		PRJNA342435	SAMN06220114		2014	2014-07-16	North America	USA	USA: NE	Cattle
14561	562.162	Domestic mammal	Cow	Ruminant	B1		PRJNA342435	SAMN06220077		2013	2013-06-25	North America	USA	USA: NE	Cattle
14562	562.162	Domestic mammal	Cow	Ruminant	B1		PRJNA342435	SAMN06220080		2013	2013-06-18	North America	USA	USA: NE	Cattle
14563	562.162	Domestic mammal	Cow	Ruminant	B1		PRJNA342435	SAMN06220116		2014	2014-07-16	North America	USA	USA: NE	Cattle
14564	562.162	Domestic mammal	Cow	Ruminant	B1		PRJNA342435	SAMN06220078		2013	2013-06-25	North America	USA	USA: NE	Cattle
14565	562.163	Domestic mammal	Cow	Ruminant	B1		PRJNA342435	SAMN06220076		2013	2013-06-25	North America	USA	USA: NE	Cattle
14566	562.163	Domestic mammal	Cow	Ruminant	B1		PRJNA342435	SAMN06220090		2013	2013-07-23	North America	USA	USA: NE	Cattle
14567	562.163	Domestic mammal	Cow	Ruminant	B1		PRJNA342435	SAMN06220089		2013	2013-07-23	North America	USA	USA: NE	Cattle
14568	562.163	Domestic mammal	Cow	Ruminant	B1		PRJNA342435	SAMN06220086		2013	2013-08-27	North America	USA	USA: NE	Cattle
14569	562.163	Domestic mammal	Cow	Ruminant	B1		PRJNA342435	SAMN06220087		2013	2013-08-27	North America	USA	USA: NE	Cattle
14570	562.163	Domestic mammal	Cow	Ruminant	B1		PRJNA342435	SAMN06220084		2014	2014-06-04	North America	USA	USA: TX	Cattle
14571	562.163	Domestic mammal	Cow	Ruminant	B1		PRJNA342435	SAMN06220085		2013	2013-08-27	North America	USA	USA: NE	Cattle
14572	562.163	Domestic mammal	Cow	Ruminant	B1		PRJNA342435	SAMN06220083		2014	2014-06-04	North America	USA	USA: TX	Cattle
14573	562.163	Domestic mammal	Cow	Ruminant	B1		PRJNA342435	SAMN06220082		2014	2014-06-04	North America	USA	USA: NE	Cattle
14574	562.163	Domestic mammal	Cow	Ruminant	B1		PRJNA342435	SAMN06220081		2014	2014-06-04	North America	USA	USA: NE	Cattle
14575	562.163	Domestic mammal	Cow	Ruminant	B1		PRJNA342435	SAMN06220135		2014	2014-06-04	North America	USA	USA: NE	Cattle
14576	562.163	Domestic mammal	Cow	Ruminant	B1		PRJNA342435	SAMN06220134		2014	2014-06-04	North America	USA	USA: NE	Cattle
14577	562.163	Domestic mammal	Cow	Ruminant	B1		PRJNA342435	SAMN06220133		2014	2014-06-11	North America	USA	USA: TX	Cattle
14578	562.163	Domestic mammal	Cow	Ruminant	B1		PRJNA342435	SAMN06220131		2014	2014-06-11	North America	USA	USA: TX	Cattle
14579	562.163	Domestic mammal	Cow	Ruminant	B1		PRJNA342435	SAMN06220126		2014	2014-06-25	North America	USA	USA: TX	Cattle
14580	562.163	Domestic mammal	Cow	Ruminant	B1		PRJNA342435	SAMN06220132		2014	2014-06-11	North America	USA	USA: TX	Cattle
14581	562.163	Domestic mammal	Cow	Ruminant	B1		PRJNA342435	SAMN06220127		2014	2014-06-25	North America	USA	USA: TX	Cattle
14582	562.163	Domestic mammal	Cow	Ruminant	B1		PRJNA342435	SAMN06220124		2014	2014-07-02	North America	USA	USA: NE	Cattle
14583	562.163	Domestic mammal	Cow	Ruminant	B1		PRJNA342435	SAMN06220125		2014	2014-06-25	North America	USA	USA: NE	Cattle
14584	562.163	Domestic mammal	Cow	Ruminant	B1		PRJNA342435	SAMN06220123		2014	2014-07-09	North America	USA	USA: TX	Cattle
14585	562.163	Domestic mammal	Cow	Ruminant	B1		PRJNA342435	SAMN06220119		2014	2014-07-09	North America	USA	USA: TX	Cattle
14586	562.163	Domestic mammal	Cow	Ruminant	B1		PRJNA342435	SAMN06220122		2014	2014-07-09	North America	USA	USA: TX	Cattle
14587	562.163	Domestic mammal	Cow	Ruminant	B1		PRJNA342435	SAMN06220121		2014	2014-07-09	North America	USA	USA: TX	Cattle
14588	562.163	Domestic mammal	Cow	Ruminant	B1		PRJNA342435	SAMN06220118		2014	2014-07-16	North America	USA	USA: TX	Cattle
14589	562.163	Domestic mammal	Cow	Ruminant	B1		PRJNA342435	SAMN06220117		2014	2014-07-16	North America	USA	USA: TX	Cattle
14590	562.163	Domestic mammal	Cow	Ruminant	B1		PRJNA342435	SAMN06220115		2014	2014-07-16	North America	USA	USA: NE	Cattle
14591	562.163	Domestic mammal	Cow	Ruminant	B1		PRJNA342435	SAMN06220111		2014	2014-07-30	North America	USA	USA: NE	Cattle
14592	562.163	Domestic mammal	Cow	Ruminant	B1		PRJNA342435	SAMN06220109		2014	2014-08-13	North America	USA	USA: TX	Cattle
14593	562.163	Domestic mammal	Cow	Ruminant	B1		PRJNA342435	SAMN06220108		2014	2014-08-20	North America	USA	USA: NE	Cattle
14594	562.163	Domestic mammal	Cow	Ruminant	B1		PRJNA342435	SAMN06220113		2014	2014-07-16	North America	USA	USA: NE	Cattle
14595	562.163	Domestic mammal	Cow	Ruminant	B1		PRJNA342435	SAMN06220112		2014	2014-07-23	North America	USA	USA: TX	Cattle
14596	562.163	Domestic mammal	Cow	Ruminant	B1		PRJNA342435	SAMN06220110		2014	2014-08-06	North America	USA	USA: NE	Cattle
14597	562.163	Domestic mammal	Cow	Ruminant	B1		PRJNA342435	SAMN06220093		2013	2013-06-25	North America	USA	USA: NE	Cattle
14598	562.163	Domestic mammal	Cow	Ruminant	B1		PRJNA342435	SAMN06220139		2013	2013-06-25	North America	USA	USA: NE	Cattle
14599	562.163	Domestic mammal	Cow	Ruminant	B1		PRJNA342435	SAMN06159500		2013	2013-06-25	North America	USA	USA: NE	Cattle
14600	562.163	Domestic mammal	Cow	Ruminant	B1		PRJNA342435	SAMN06159499		2013	2013-06-25	North America	USA	USA: NE	Cattle
14601	562.163	Domestic mammal	Cow	Ruminant	B1		PRJNA342435	SAMN06159498		2013	2013-07-02	North America	USA	USA: NE	Cattle
14602	562.163	Domestic mammal	Cow	Ruminant	B1		PRJNA342435	SAMN06159506		2013	2013-07-23	North America	USA	USA: NE	Cattle
14603	562.163	Domestic mammal	Cow	Ruminant	B1		PRJNA342435	SAMN06159503		2013	2013-08-27	North America	USA	USA: NE	Cattle
14604	562.163	Domestic mammal	Cow	Ruminant	B1		PRJNA342435	SAMN06159533		2013	2013-08-27	North America	USA	USA: NE	Cattle
14605	562.163	Domestic mammal	Cow	Ruminant	B1		PRJNA342435	SAMN06159504		2013	2013-08-06	North America	USA	USA: NE	Cattle
14606	562.163	Domestic mammal	Cow	Ruminant	B1		PRJNA342435	SAMN06220094		2013	2013-06-18	North America	USA	USA: NE	Cattle
14607	562.163	Domestic mammal	Cow	Ruminant	B1		PRJNA342435	SAMN06159532		2013	2013-08-27	North America	USA	USA: NE	Cattle
14608	562.163	Domestic mammal	Cow	Ruminant	B1		PRJNA342435	SAMN06159505		2013	2013-07-23	North America	USA	USA: NE	Cattle
14609	562.163	Domestic mammal	Cow	Ruminant	B1		PRJNA342435	SAMN06159507		2013	2013-07-02	North America	USA	USA: NE	Cattle
14610	562.164	Domestic mammal	Cow	Ruminant	B1		PRJNA298331	SAMN05757714		2016	2016-02-05	North America	USA	USA:FL	Cattle			Whole genome sequencing of cultured E. coli as part of the US Food and Drug Administration surveillance project for the rapid detection of foodborne contamination events. Comparative genomics using Illumina sequencing
14611	562.164	Domestic mammal	Cow	Ruminant	A		PRJNA298331	SAMN05757747		2016	2016-02-05	North America	USA	USA:FL	Cattle			Whole genome sequencing of cultured E. coli as part of the US Food and Drug Administration surveillance project for the rapid detection of foodborne contamination events. Comparative genomics using Illumina sequencing
14612	562.164	Domestic mammal	Cow	Ruminant	B1		PRJNA298331	SAMN05757745		2016	2016-02-05	North America	USA	USA:FL	Cattle			Whole genome sequencing of cultured E. coli as part of the US Food and Drug Administration surveillance project for the rapid detection of foodborne contamination events. Comparative genomics using Illumina sequencing
14613	562.164	Domestic mammal	Cow	Ruminant	B1		PRJNA298331	SAMN05757743		2016	2016-02-05	North America	USA	USA:FL	Cattle			Whole genome sequencing of cultured E. coli as part of the US Food and Drug Administration surveillance project for the rapid detection of foodborne contamination events. Comparative genomics using Illumina sequencing
14614	562.164	Domestic mammal	Cow	Ruminant	A		PRJNA298331	SAMN05757738		2016	2016-02-05	North America	USA	USA:FL	Cattle			Whole genome sequencing of cultured E. coli as part of the US Food and Drug Administration surveillance project for the rapid detection of foodborne contamination events. Comparative genomics using Illumina sequencing
14615	562.164	Domestic mammal	Cow	Ruminant	G		PRJNA298331	SAMN05757736		2016	2016-02-05	North America	USA	USA:FL	Cattle			Whole genome sequencing of cultured E. coli as part of the US Food and Drug Administration surveillance project for the rapid detection of foodborne contamination events. Comparative genomics using Illumina sequencing
14616	562.164	Domestic mammal	Cow	Ruminant	A		PRJNA298331	SAMN05757735		2016	2016-02-05	North America	USA	USA:FL	Cattle			Whole genome sequencing of cultured E. coli as part of the US Food and Drug Administration surveillance project for the rapid detection of foodborne contamination events. Comparative genomics using Illumina sequencing
14617	562.164	Domestic mammal	Cow	Ruminant	A		PRJNA298331	SAMN05757733		2016	2016-02-05	North America	USA	USA:FL	Cattle			Whole genome sequencing of cultured E. coli as part of the US Food and Drug Administration surveillance project for the rapid detection of foodborne contamination events. Comparative genomics using Illumina sequencing
14618	562.164	Domestic mammal	Cow	Ruminant	G		PRJNA298331	SAMN05655993		2015	2015-11-24	North America	USA	USA:FL	Cattle			Whole genome sequencing of cultured E. coli as part of the US Food and Drug Administration surveillance project for the rapid detection of foodborne contamination events. Comparative genomics using Illumina sequencing
14619	562.164	Domestic mammal	Cow	Ruminant	A		PRJNA298331	SAMN05757727		2016	2016-02-05	North America	USA	USA:FL	Cattle			Whole genome sequencing of cultured E. coli as part of the US Food and Drug Administration surveillance project for the rapid detection of foodborne contamination events. Comparative genomics using Illumina sequencing
14620	562.164	Domestic mammal	Cow	Ruminant	A		PRJNA298331	SAMN05757725		2016	2016-02-05	North America	USA	USA:FL	Cattle			Whole genome sequencing of cultured E. coli as part of the US Food and Drug Administration surveillance project for the rapid detection of foodborne contamination events. Comparative genomics using Illumina sequencing
14621	562.164	Domestic mammal	Cow	Ruminant	A		PRJNA298331	SAMN05789715		2016	2016-02-05	North America	USA	USA:FL	Cattle			Whole genome sequencing of cultured E. coli as part of the US Food and Drug Administration surveillance project for the rapid detection of foodborne contamination events. Comparative genomics using Illumina sequencing
14622	562.164	Domestic mammal	Cow	Ruminant	D		PRJNA298331	SAMN05789717		2016	2016-02-05	North America	USA	USA:FL	Cattle			Whole genome sequencing of cultured E. coli as part of the US Food and Drug Administration surveillance project for the rapid detection of foodborne contamination events. Comparative genomics using Illumina sequencing
14623	562.164	Domestic mammal	Cow	Ruminant	A		PRJNA298331	SAMN05789714		2016	2016-02-05	North America	USA	USA: FL	Cattle			Whole genome sequencing of cultured E. coli as part of the US Food and Drug Administration surveillance project for the rapid detection of foodborne contamination events. Comparative genomics using Illumina sequencing
14624	562.164	Domestic mammal	Cow	Ruminant	D		PRJNA298331	SAMN05655970		2016	2016-02-06	North America	USA	USA: FL	Cattle			Whole genome sequencing of cultured E. coli as part of the US Food and Drug Administration surveillance project for the rapid detection of foodborne contamination events. Comparative genomics using Illumina sequencing
14625	562.164	Domestic mammal	Cow	Ruminant	D		PRJNA298331	SAMN05655961		2016	2016-02-06	North America	USA	USA: FL	Cattle			Whole genome sequencing of cultured E. coli as part of the US Food and Drug Administration surveillance project for the rapid detection of foodborne contamination events. Comparative genomics using Illumina sequencing
14626	562.164	Domestic mammal	Cow	Ruminant	A		PRJNA298331	SAMN05655892		2016	2016-02-09	North America	USA	USA: FL	Cattle			Whole genome sequencing of cultured E. coli as part of the US Food and Drug Administration surveillance project for the rapid detection of foodborne contamination events. Comparative genomics using Illumina sequencing
14627	562.164	Domestic mammal	Cow	Ruminant	A		PRJNA298331	SAMN05655916		2016	2016-02-09	North America	USA	USA: FL	Cattle			Whole genome sequencing of cultured E. coli as part of the US Food and Drug Administration surveillance project for the rapid detection of foodborne contamination events. Comparative genomics using Illumina sequencing
14628	562.164	Domestic mammal	Cow	Ruminant	D		PRJNA298331	SAMN05655941		2016	2016-02-06	North America	USA	USA: FL	Cattle			Whole genome sequencing of cultured E. coli as part of the US Food and Drug Administration surveillance project for the rapid detection of foodborne contamination events. Comparative genomics using Illumina sequencing
14629	562.164	Domestic mammal	Cow	Ruminant	A		PRJNA298331	SAMN05655907		2016	2016-02-09	North America	USA	USA: FL	Cattle			Whole genome sequencing of cultured E. coli as part of the US Food and Drug Administration surveillance project for the rapid detection of foodborne contamination events. Comparative genomics using Illumina sequencing
14630	562.164	Domestic mammal	Cow	Ruminant	A		PRJNA298331	SAMN05655883		2016	2016-02-09	North America	USA	USA: FL	Cattle			Whole genome sequencing of cultured E. coli as part of the US Food and Drug Administration surveillance project for the rapid detection of foodborne contamination events. Comparative genomics using Illumina sequencing
14631	562.164	Domestic mammal	Cow	Ruminant	A		PRJNA298331	SAMN05655868		2016	2016-02-13	North America	USA	USA: FL	Cattle			Whole genome sequencing of cultured E. coli as part of the US Food and Drug Administration surveillance project for the rapid detection of foodborne contamination events. Comparative genomics using Illumina sequencing
14632	562.164	Domestic mammal	Cow	Ruminant	A		PRJNA298331	SAMN05655875		2016	2016-02-13	North America	USA	USA: FL	Cattle			Whole genome sequencing of cultured E. coli as part of the US Food and Drug Administration surveillance project for the rapid detection of foodborne contamination events. Comparative genomics using Illumina sequencing
14633	562.164	Domestic mammal	Cow	Ruminant	A		PRJNA298331	SAMN05655878		2016	2016-02-09	North America	USA	USA: FL	Cattle			Whole genome sequencing of cultured E. coli as part of the US Food and Drug Administration surveillance project for the rapid detection of foodborne contamination events. Comparative genomics using Illumina sequencing
14634	562.164	Domestic mammal	Cow	Ruminant	A		PRJNA298331	SAMN05789712		2016	2016-02-05	North America	USA	USA:FL	Cattle			Whole genome sequencing of cultured E. coli as part of the US Food and Drug Administration surveillance project for the rapid detection of foodborne contamination events. Comparative genomics using Illumina sequencing
14635	562.164	Domestic mammal	Cow	Ruminant	E		PRJNA298331	SAMN05789713		2016	2016-02-05	North America	USA	USA:FL	Cattle			Whole genome sequencing of cultured E. coli as part of the US Food and Drug Administration surveillance project for the rapid detection of foodborne contamination events. Comparative genomics using Illumina sequencing
14636	562.164	Domestic mammal	Cow	Ruminant	A		PRJNA298331	SAMN05655929		2016	2016-02-09	North America	USA	USA: FL	Cattle			Whole genome sequencing of cultured E. coli as part of the US Food and Drug Administration surveillance project for the rapid detection of foodborne contamination events. Comparative genomics using Illumina sequencing
14637	562.164	Domestic mammal	Cow	Ruminant	A		PRJNA298331	SAMN05655901		2016	2016-02-09	North America	USA	USA: FL	Cattle			Whole genome sequencing of cultured E. coli as part of the US Food and Drug Administration surveillance project for the rapid detection of foodborne contamination events. Comparative genomics using Illumina sequencing
14638	562.164	Domestic mammal	Cow	Ruminant	B1		PRJNA298331	SAMN05789724		2016	2016-02-05	North America	USA	USA: FL	Cattle			Whole genome sequencing of cultured E. coli as part of the US Food and Drug Administration surveillance project for the rapid detection of foodborne contamination events. Comparative genomics using Illumina sequencing
14639	562.164	Domestic mammal	Cow	Ruminant	E		PRJNA298331	SAMN05789726		2016	2016-02-05	North America	USA	USA: FL	Cattle			Whole genome sequencing of cultured E. coli as part of the US Food and Drug Administration surveillance project for the rapid detection of foodborne contamination events. Comparative genomics using Illumina sequencing
14640	562.164	Domestic mammal	Cow	Ruminant	E		PRJNA298331	SAMN05789725		2016	2016-02-05	North America	USA	USA: FL	Cattle			Whole genome sequencing of cultured E. coli as part of the US Food and Drug Administration surveillance project for the rapid detection of foodborne contamination events. Comparative genomics using Illumina sequencing
14641	562.164	Domestic mammal	Cow	Ruminant	B1		PRJNA298331	SAMN05789722		2016	2016-02-05	North America	USA	USA: FL	Cattle			Whole genome sequencing of cultured E. coli as part of the US Food and Drug Administration surveillance project for the rapid detection of foodborne contamination events. Comparative genomics using Illumina sequencing
18231	562.164	Domestic bird	Chicken	Bird	B1		PRJNA383767	SAMN06819205		2017	2017-04-21	Asia	China	China: Baoding	Poultry			Analysis of assembling and annotation of whole genome of avian multoyage resistant Escherichia
14642	562.165	Domestic mammal	Cow	Ruminant	C		PRJNA374675	SAMN06330148		2015	2015-12-14	South America	Brazil	Brazil: Sao Paulo	Cattle			This strain presents resistance to cephalosporins, recovered from livestock animals
14643	562.165	Domestic mammal	Cow	Ruminant	G		PRJNA381151	SAMN06670997		2005	2005-08-28	North America	USA	USA: PA	Cattle			Extraintestinal Pathogenic and Avian Pathogenic Escherichia coli ST117 have been recovered from poultry with colibacillosis, as well as urinary tract infections and fatal septic infections in humans. To further investigate ST117 isolates recovered from non-poultry food animals we sequenced the genomes of seven ST117 isolates from Healthy dairy calves.
14258	562.165	Domestic mammal	Cow	Ruminant	G		PRJNA381151	SAMN06670999		2005	2005-08-29	North America	USA	USA: PA	Cattle			Extraintestinal Pathogenic and Avian Pathogenic Escherichia coli ST117 have been recovered from poultry with colibacillosis, as well as urinary tract infections and fatal septic infections in humans. To further investigate ST117 isolates recovered from non-poultry food animals we sequenced the genomes of seven ST117 isolates from asymptomatic dairy calves.
14259	562.165	Domestic mammal	Cow	Ruminant	G		PRJNA381151	SAMN06670996		2005	2005-08-30	North America	USA	USA: PA	Cattle			Extraintestinal Pathogenic and Avian Pathogenic Escherichia coli ST117 have been recovered from poultry with colibacillosis, as well as urinary tract infections and fatal septic infections in humans. To further investigate ST117 isolates recovered from non-poultry food animals we sequenced the genomes of seven ST117 isolates from asymptomatic dairy calves.
14260	562.165	Domestic mammal	Cow	Ruminant	G		PRJNA381151	SAMN06670995		2005	2005-08-31	North America	USA	USA: PA	Cattle			Extraintestinal Pathogenic and Avian Pathogenic Escherichia coli ST117 have been recovered from poultry with colibacillosis, as well as urinary tract infections and fatal septic infections in humans. To further investigate ST117 isolates recovered from non-poultry food animals we sequenced the genomes of seven ST117 isolates from asymptomatic dairy calves.
14261	562.165	Domestic mammal	Cow	Ruminant	G		PRJNA381151	SAMN06670993		2005	2005-09-01	North America	USA	USA: PA	Cattle			Extraintestinal Pathogenic and Avian Pathogenic Escherichia coli ST117 have been recovered from poultry with colibacillosis, as well as urinary tract infections and fatal septic infections in humans. To further investigate ST117 isolates recovered from non-poultry food animals we sequenced the genomes of seven ST117 isolates from asymptomatic dairy calves.
16700	562.173	Companion animal	Dog	Unicompartimental simple	B2		PRJNA383394	SAMN06763662		2016	2016-11-07	South America	Brazil	Brazil: Sao Paulo	Domestic carnivore			Escherichia coli harboring blaCTX-M-8 isolated from a healthy French Bulldog
17084	562.173	Domestic mammal	Pig	Unicompartimental complex	A		PRJNA362688	SAMN06245891		2016	2016-07-01	Asia	China	China: Shandong Province	Swine			Draft genome sequence of an MCR-1-producing Escherichia coli strain isolated from diarrheic piglet
18232	562.173	Domestic bird	Chicken	Bird	G		PRJNA368995	SAMN06275513		2014	2014-10-01	South America	Brazil	Brazil: Guapiacu	Poultry			Escherichia coli strain isolated from chicken in Brazil carrying blaCTX-M-55 belonging to phylogroup B1
18233	562.173	Domestic bird	Chicken	Bird	A		PRJNA369040	SAMN06276119		2014	2014-10-01	South America	Brazil	Brazil: Guapiacu	Poultry			Escherichia coli strain isolated from chicken in Brazil carrying blaCTX-M-2 belonging to phylogroup A
18234	562.173	Domestic bird	Chicken	Bird	A		PRJNA369042	SAMN06276168		2014	2014-10-01	South America	Brazil	Brazil: Guapiacu	Poultry			Escherichia coli strain isolated from chicken in Brazil carrying blaCTX-M-2 belonging to phylogroup A
18235	562.173	Domestic bird	Chicken	Bird	G		PRJNA369108	SAMN06277330		2014	2014-10-01	South America	Brazil	Brazil: Guapiacu	Poultry			Escherichia coli strain isolated from chicken in Brazil carrying blaCTX-M-2 belonging to phylogroup D
18236	562.173	Domestic bird	Chicken	Bird	G		PRJNA369109	SAMN06277331		2014	2014-11-01	South America	Brazil	Brazil: Guapiacu	Poultry			Escherichia coli strain isolated from chicken in Brazil carrying blaCMY-2 belonging to phylogroup D
16701	562.173	Companion animal	Dog	Unicompartimental simple	B1		PRJNA371820	SAMN06312619		2012	2012-11-01	South America	Brazil	Brazil	Domestic carnivore			Escherichia coli harbouring blaCTX-M-8 recovered from a rectal swab of a healthy dog in Brazil.
18237	562.173	Domestic bird	Chicken	Bird	A		PRJNA369035	SAMN06275983		2014	2014-08-01	South America	Brazil	Brazil: Guapiacu	Poultry			Escherichia coli strain isolated from chicken in Brazil carrying blaCTX-M-2 belonging to phylogroup A
18238	562.173	Domestic bird	Chicken	Bird	F		PRJNA369107	SAMN06277328		2014	2014-10-01	South America	Brazil	Brazil: Guapiacu	Poultry			Escherichia coli strain isolated from chicken in Brazil carrying blaCTX-M-2 belonging to phylogroup D
18239	562.174	Domestic bird	Chicken	Bird	A		PRJNA377666	SAMN06473654		2016	2016	Europe	Czech Republic		Poultry			A necessary step in the understanding a function of gut microbiota is to obtain gut anaerobes in pure cultures, sequence them completely, predict their characteristic features and use them in all downstream experiments. In this study we therefore cultured and sequenced isolates from chicken caecum among which we identified isolates belonging to 6 different phyla including Firmicutes, Bacteroidete…
14644	562.174	Domestic mammal	Cow	Ruminant	E		PRJNA385001	SAMN06855912		2011	2011-06-13	North America	USA	USA: Pennsylvania	Cattle			Escherichia coli O157:H7 Genome sequencing and assembly
14645	562.174	Domestic mammal	Cow	Ruminant	E		PRJNA385001	SAMN06855910		2010	2010-06-30	North America	USA	USA: Pennsylvania	Cattle			Escherichia coli O157:H7 Genome sequencing and assembly
14646	562.174	Domestic mammal	Cow	Ruminant	E		PRJNA385001	SAMN06855911		2010	2010-12-06	North America	USA	USA: Pennsylvania	Cattle			Escherichia coli O157:H7 Genome sequencing and assembly
14647	562.174	Domestic mammal	Cow	Ruminant	E		PRJNA385001	SAMN06855914		2012	2012-09-24	North America	USA	USA: Pennsylvania	Cattle			Escherichia coli O157:H7 Genome sequencing and assembly
14648	562.174	Domestic mammal	Cow	Ruminant	E		PRJNA385001	SAMN06855907		2010	2010-06-14	North America	USA	USA: Pennsylvania	Cattle			Escherichia coli O157:H7 Genome sequencing and assembly
14649	562.174	Domestic mammal	Cow	Ruminant	E		PRJNA385001	SAMN06855904		2010	2010-06-14	North America	USA	USA: Pennsylvania	Cattle			Escherichia coli O157:H7 Genome sequencing and assembly
14650	562.174	Domestic mammal	Cow	Ruminant	E		PRJNA385001	SAMN06855906		2010	2010-06-14	North America	USA	USA: Pennsylvania	Cattle			Escherichia coli O157:H7 Genome sequencing and assembly
14651	562.174	Domestic mammal	Cow	Ruminant	E		PRJNA385001	SAMN06855903		2010	2010-06-14	North America	USA	USA: Pennsylvania	Cattle			Escherichia coli O157:H7 Genome sequencing and assembly
14652	562.174	Domestic mammal	Cow	Ruminant	E		PRJNA385001	SAMN06855902		2010	2010-06-14	North America	USA	USA: Pennsylvania	Cattle			Escherichia coli O157:H7 Genome sequencing and assembly
14653	562.174	Domestic mammal	Cow	Ruminant	E		PRJNA385001	SAMN06855897		2010	2010-06-14	North America	USA	USA: Pennsylvania	Cattle			Escherichia coli O157:H7 Genome sequencing and assembly
14654	562.174	Domestic mammal	Cow	Ruminant	E		PRJNA385001	SAMN06855896		2010	2010-06-03	North America	USA	USA: Pennsylvania	Cattle			Escherichia coli O157:H7 Genome sequencing and assembly
14655	562.174	Domestic mammal	Cow	Ruminant	E		PRJNA385001	SAMN06855891		2008	2008-01-08	North America	USA	USA: Pennsylvania	Cattle			Escherichia coli O157:H7 Genome sequencing and assembly
14656	562.174	Domestic mammal	Cow	Ruminant	E		PRJNA385001	SAMN06855893		2010	2010-03-22	North America	USA	USA: Pennsylvania	Cattle			Escherichia coli O157:H7 Genome sequencing and assembly
14657	562.174	Domestic mammal	Cow	Ruminant	E		PRJNA385001	SAMN06855892		2010	2010-01-26	North America	USA	USA: Pennsylvania	Cattle			Escherichia coli O157:H7 Genome sequencing and assembly
14658	562.174	Domestic mammal	Cow	Ruminant	E		PRJNA385001	SAMN06855890		2006	2006-12-04	North America	USA	USA: Pennsylvania	Cattle			Escherichia coli O157:H7 Genome sequencing and assembly
14659	562.174	Domestic mammal	Cow	Ruminant	E		PRJNA385001	SAMN06855887		2005	2005-12-04	North America	USA	USA: Pennsylvania	Cattle			Escherichia coli O157:H7 Genome sequencing and assembly
14660	562.174	Domestic mammal	Cow	Ruminant	E		PRJNA385001	SAMN06855889		2006	2006-06-05	North America	USA	USA: Pennsylvania	Cattle			Escherichia coli O157:H7 Genome sequencing and assembly
14661	562.174	Domestic mammal	Cow	Ruminant	E		PRJNA385001	SAMN06855888		2005	2005-12-04	North America	USA	USA: Pennsylvania	Cattle			Escherichia coli O157:H7 Genome sequencing and assembly
14662	562.174	Domestic mammal	Cow	Ruminant	E		PRJNA385001	SAMN06855886		2005	2005-03-14	North America	USA	USA: Pennsylvania	Cattle			Escherichia coli O157:H7 Genome sequencing and assembly
14663	562.174	Domestic mammal	Cow	Ruminant	E		PRJNA385001	SAMN06855915		2012	2012-12-04	North America	USA	USA: Pennsylvania	Cattle			Escherichia coli O157:H7 Genome sequencing and assembly
14664	562.174	Domestic mammal	Cow	Ruminant	E		PRJNA385001	SAMN06855913		2011	2011-06-13	North America	USA	USA: Pennsylvania	Cattle			Escherichia coli O157:H7 Genome sequencing and assembly
14665	562.174	Domestic mammal	Cow	Ruminant	E		PRJNA385001	SAMN06855909		2010	2010-06-22	North America	USA	USA: Pennsylvania	Cattle			Escherichia coli O157:H7 Genome sequencing and assembly
14666	562.174	Domestic mammal	Cow	Ruminant	E		PRJNA385001	SAMN06855900		2010	2010-06-14	North America	USA	USA: Pennsylvania	Cattle			Escherichia coli O157:H7 Genome sequencing and assembly
14667	562.174	Domestic mammal	Cow	Ruminant	E		PRJNA385001	SAMN06855899		2010	2010-06-14	North America	USA	USA: Pennsylvania	Cattle			Escherichia coli O157:H7 Genome sequencing and assembly
14668	562.174	Domestic mammal	Cow	Ruminant	E		PRJNA385001	SAMN06855894		2010	2010-04-27	North America	USA	USA: Pennsylvania	Cattle			Escherichia coli O157:H7 Genome sequencing and assembly
14669	562.174	Domestic mammal	Cow	Ruminant	E		PRJNA385001	SAMN06855895		2010	2010-04-27	North America	USA	USA: Pennsylvania	Cattle			Escherichia coli O157:H7 Genome sequencing and assembly
14670	562.174	Domestic mammal	Cow	Ruminant	E		PRJNA385001	SAMN06855905		2010	2010-06-14	North America	USA	USA: Pennsylvania	Cattle			Escherichia coli O157:H7 Genome sequencing and assembly
14671	562.175	Domestic mammal	Cow	Ruminant	B1		PRJNA382501	SAMN06759964		2013	2013-07-24	North America	USA	USA:Midwest	Cattle			Bovine and human Escherichia coli O104
14672	562.175	Domestic mammal	Cow	Ruminant	B1		PRJNA382501	SAMN06759967		2013	2013-07-24	North America	USA	USA:Midwest	Cattle			Bovine and human Escherichia coli O104
14673	562.175	Domestic mammal	Cow	Ruminant	B1		PRJNA382501	SAMN06759966		2013	2013-07-17	North America	USA	USA:Midwest	Cattle			Bovine and human Escherichia coli O104
14674	562.175	Domestic mammal	Cow	Ruminant	B1		PRJNA382501	SAMN06759963		2013	2013-07-17	North America	USA	USA:Midwest	Cattle			Bovine and human Escherichia coli O104
14675	562.175	Domestic mammal	Cow	Ruminant	A		PRJNA382501	SAMN06759968		2013	2013-07-17	North America	USA	USA:Midwest	Cattle			Bovine and human Escherichia coli O104
14676	562.175	Domestic mammal	Cow	Ruminant	B1		PRJNA382501	SAMN06759965		2013	2013-07-17	North America	USA	USA:Midwest	Cattle			Bovine and human Escherichia coli O104
14677	562.175	Domestic mammal	Cow	Ruminant	B1		PRJNA382501	SAMN06759970		2013	2013-07-17	North America	USA	USA:Midwest	Cattle			Bovine and human Escherichia coli O104
14678	562.175	Domestic mammal	Cow	Ruminant	B1		PRJNA382501	SAMN06759962		2013	2013-07-17	North America	USA	USA:Midwest	Cattle			Bovine and human Escherichia coli O104
14679	562.175	Domestic mammal	Cow	Ruminant	B1		PRJNA382501	SAMN06759969		2013	2013-07-17	North America	USA	USA:Midwest	Cattle			Bovine and human Escherichia coli O104
14680	562.175	Domestic mammal	Cow	Ruminant	E		PRJNA276337	SAMN03372408		2012	2012-05-11	North America	USA	USA: California	Cattle			E coli evolution
14681	562.175	Domestic mammal	Cow	Ruminant	E		PRJNA276341	SAMN03372412		2012	2012-05-11	North America	USA	USA: California	Cattle			E coli evolution
14682	562.175	Domestic mammal	Cow	Ruminant	E		PRJNA276320	SAMN03372391		2012	2012-05-11	North America	USA	USA: California	Cattle			E coli evolution
14683	562.175	Domestic mammal	Cow	Ruminant	E		PRJNA276322	SAMN03372393		2012	2012-05-11	North America	USA	USA: California	Cattle			E coli evolution
14684	562.175	Domestic mammal	Cow	Ruminant	E		PRJNA276343	SAMN03372414		2012	2012-05-11	North America	USA	USA: California	Cattle			E coli evolution
14685	562.175	Domestic mammal	Cow	Ruminant	E		PRJNA276344	SAMN03372415		2012	2012-05-11	North America	USA	USA: California	Cattle			E coli evolution
14686	562.175	Domestic mammal	Cow	Ruminant	E		PRJNA276349	SAMN03372420		2012	2012-05-11	North America	USA	USA: California	Cattle			E coli evolution
14687	562.175	Domestic mammal	Cow	Ruminant	E		PRJNA276355	SAMN03372426		2012	2012-05-24	North America	USA	USA: California	Cattle			E coli evolution
14688	562.175	Domestic mammal	Cow	Ruminant	E		PRJNA276363	SAMN03372434		2012	2012-12-06	North America	USA	USA: California	Cattle			E coli evolution
14689	562.175	Domestic mammal	Cow	Ruminant	E		PRJNA276372	SAMN03372441		2012	2012-12-06	North America	USA	USA: California	Cattle			E coli evolution
14690	562.175	Domestic mammal	Cow	Ruminant	E		PRJNA276383	SAMN03372452		2012	2012-12-06	North America	USA	USA: California	Cattle			E coli evolution
14691	562.175	Domestic mammal	Cow	Ruminant	E		PRJNA276387	SAMN03372456		2012	2012-12-06	North America	USA	USA: California	Cattle			E coli evolution
14692	562.175	Domestic mammal	Cow	Ruminant	E		PRJNA276319	SAMN03372390		2012	2012-05-11	North America	USA	USA: California	Cattle			E coli evolution
14693	562.175	Domestic mammal	Cow	Ruminant	E		PRJNA276329	SAMN03372400		2012	2012-05-11	North America	USA	USA: California	Cattle			E coli evolution
14694	562.175	Domestic mammal	Cow	Ruminant	E		PRJNA276335	SAMN03372406		2012	2012-05-11	North America	USA	USA: California	Cattle			E coli evolution
14695	562.175	Domestic mammal	Cow	Ruminant	E		PRJNA276326	SAMN03372397		2012	2012-05-11	North America	USA	USA: California	Cattle			E coli evolution
14696	562.175	Domestic mammal	Cow	Ruminant	E		PRJNA276347	SAMN03372418		2012	2012-05-11	North America	USA	USA: California	Cattle			E coli evolution
14697	562.175	Domestic mammal	Cow	Ruminant	E		PRJNA276345	SAMN03372416		2012	2012-05-11	North America	USA	USA: California	Cattle			E coli evolution
14698	562.175	Domestic mammal	Cow	Ruminant	E		PRJNA276348	SAMN03372419		2012	2012-05-11	North America	USA	USA: California	Cattle			E coli evolution
14699	562.175	Domestic mammal	Cow	Ruminant	E		PRJNA276350	SAMN03372421		2012	2012-05-15	North America	USA	USA: California	Cattle			E coli evolution
14700	562.175	Domestic mammal	Cow	Ruminant	E		PRJNA276354	SAMN03372425		2012	2012-05-24	North America	USA	USA: California	Cattle			E coli evolution
14701	562.175	Domestic mammal	Cow	Ruminant	E		PRJNA276371	SAMN03372440		2012	2012-12-06	North America	USA	USA: California	Cattle			E coli evolution
14702	562.175	Domestic mammal	Cow	Ruminant	E		PRJNA276359	SAMN03372430		2012	2012-12-06	North America	USA	USA: California	Cattle			E coli evolution
14703	562.175	Domestic mammal	Cow	Ruminant	E		PRJNA276388	SAMN03372457		2012	2012-12-06	North America	USA	USA: California	Cattle			E coli evolution
14704	562.175	Domestic mammal	Cow	Ruminant	E		PRJNA276323	SAMN03372394		2012	2012-05-11	North America	USA	USA: California	Cattle			E coli evolution
14705	562.175	Domestic mammal	Cow	Ruminant	E		PRJNA276317	SAMN03372387		2012	2012-05-11	North America	USA	USA: California	Cattle			To understand evolution of E. coli
14706	562.175	Domestic mammal	Cow	Ruminant	E		PRJNA276328	SAMN03372399		2012	2012-05-11	North America	USA	USA: California	Cattle			E coli evolution
14707	562.175	Domestic mammal	Cow	Ruminant	E		PRJNA276324	SAMN03372395		2012	2012-05-11	North America	USA	USA: California	Cattle			E coli evolution
14708	562.175	Domestic mammal	Cow	Ruminant	E		PRJNA276338	SAMN03372409		2012	2012-05-11	North America	USA	USA: California	Cattle			E coli evolution
14709	562.175	Domestic mammal	Cow	Ruminant	E		PRJNA276332	SAMN03372403		2012	2012-05-11	North America	USA	USA: California	Cattle			E coli evolution
14710	562.175	Domestic mammal	Cow	Ruminant	E		PRJNA276331	SAMN03372402		2012	2012-05-11	North America	USA	USA: California	Cattle			E coli evolution
14711	562.175	Domestic mammal	Cow	Ruminant	E		PRJNA276336	SAMN03372407		2012	2012-05-11	North America	USA	USA: California	Cattle			E coli evolution
14712	562.175	Domestic mammal	Cow	Ruminant	E		PRJNA276342	SAMN03372413		2012	2012-05-11	North America	USA	USA: California	Cattle			E coli evolution
14713	562.175	Domestic mammal	Cow	Ruminant	E		PRJNA276356	SAMN03372427		2012	2012-05-24	North America	USA	USA: California	Cattle			E coli evolution
14714	562.175	Domestic mammal	Cow	Ruminant	E		PRJNA276357	SAMN03372428		2012	2012-12-06	North America	USA	USA: California	Cattle			E coli evolution
14715	562.175	Domestic mammal	Cow	Ruminant	E		PRJNA276358	SAMN03372429		2012	2012-12-06	North America	USA	USA: California	Cattle			E coli evolution
14716	562.175	Domestic mammal	Cow	Ruminant	E		PRJNA276351	SAMN03372422		2012	2012-05-15	North America	USA	USA: California	Cattle			E coli evolution
14717	562.175	Domestic mammal	Cow	Ruminant	E		PRJNA276374	SAMN03372443		2012	2012-12-06	North America	USA	USA: California	Cattle			E coli evolution
14718	562.175	Domestic mammal	Cow	Ruminant	E		PRJNA276360	SAMN03372431		2012	2012-12-06	North America	USA	USA: California	Cattle			E coli evolution
14719	562.175	Domestic mammal	Cow	Ruminant	E		PRJNA276367	SAMN03372436		2012	2012-12-06	North America	USA	USA: California	Cattle			E coli evolution
14720	562.175	Domestic mammal	Cow	Ruminant	E		PRJNA276375	SAMN03372444		2012	2012-12-06	North America	USA	USA: California	Cattle			E coli evolution
14721	562.175	Domestic mammal	Cow	Ruminant	E		PRJNA276318	SAMN03372388		2012	2012-05-11	North America	USA	USA: California	Cattle			E coli evolution
14722	562.175	Domestic mammal	Cow	Ruminant	E		PRJNA276315	SAMN03372386		2012	2012-05-11	North America	USA	USA: California	Cattle			E coli evolution
14723	562.175	Domestic mammal	Cow	Ruminant	E		PRJNA276316	SAMN03372389		2012	2012-05-11	North America	USA	USA: California	Cattle			E coli evolution
14724	562.175	Domestic mammal	Cow	Ruminant	E		PRJNA276321	SAMN03372392		2012	2012-05-11	North America	USA	USA: California	Cattle			E coli evolution
14725	562.175	Domestic mammal	Cow	Ruminant	E		PRJNA276325	SAMN03372396		2012	2012-05-11	North America	USA	USA: California	Cattle			E coli evolution
14726	562.175	Domestic mammal	Cow	Ruminant	E		PRJNA276330	SAMN03372401		2012	2012-05-11	North America	USA	USA: California	Cattle			E coli evolution
14727	562.175	Domestic mammal	Cow	Ruminant	E		PRJNA276327	SAMN03372398		2012	2012-05-11	North America	USA	USA: California	Cattle			E coli evolution
14728	562.175	Domestic mammal	Cow	Ruminant	E		PRJNA276333	SAMN03372404		2012	2012-05-11	North America	USA	USA: California	Cattle			E coli evolution
14729	562.175	Domestic mammal	Cow	Ruminant	E		PRJNA276334	SAMN03372405		2012	2012-05-11	North America	USA	USA: California	Cattle			E coli evolution
14730	562.175	Domestic mammal	Cow	Ruminant	E		PRJNA276339	SAMN03372410		2012	2012-05-11	North America	USA	USA: California	Cattle			E coli evolution
14731	562.175	Domestic mammal	Cow	Ruminant	E		PRJNA276340	SAMN03372411		2012	2012-05-11	North America	USA	USA: California	Cattle			E coli evolution
14732	562.175	Domestic mammal	Cow	Ruminant	E		PRJNA276346	SAMN03372417		2012	2012-05-11	North America	USA	USA: California	Cattle			E coli evolution
14733	562.175	Domestic mammal	Cow	Ruminant	E		PRJNA276352	SAMN03372423		2012	2012-05-24	North America	USA	USA: California	Cattle			E coli evolution
14734	562.175	Domestic mammal	Cow	Ruminant	E		PRJNA276353	SAMN03372424		2012	2012-05-24	North America	USA	USA: California	Cattle			E coli evolution
14735	562.175	Domestic mammal	Cow	Ruminant	E		PRJNA276361	SAMN03372432		2012	2012-12-06	North America	USA	USA: California	Cattle			E coli evolution
14736	562.175	Domestic mammal	Cow	Ruminant	E		PRJNA276362	SAMN03372433		2012	2012-12-06	North America	USA	USA: California	Cattle			E coli evolution
14737	562.175	Domestic mammal	Cow	Ruminant	E		PRJNA276364	SAMN03372435		2012	2012-12-06	North America	USA	USA: California	Cattle			E coli evolution
14738	562.175	Domestic mammal	Cow	Ruminant	E		PRJNA276368	SAMN03372437		2012	2012-12-06	North America	USA	USA: California	Cattle			E coli evolution
14739	562.175	Domestic mammal	Cow	Ruminant	E		PRJNA276369	SAMN03372438		2012	2012-12-06	North America	USA	USA: California	Cattle			E coli evolution
14740	562.175	Domestic mammal	Cow	Ruminant	E		PRJNA276370	SAMN03372439		2012	2012-12-06	North America	USA	USA: California	Cattle			E coli evolution
14741	562.175	Domestic mammal	Cow	Ruminant	E		PRJNA276376	SAMN03372445		2012	2012-12-06	North America	USA	USA: California	Cattle			E coli evolution
14742	562.175	Domestic mammal	Cow	Ruminant	E		PRJNA276373	SAMN03372442		2012	2012-12-06	North America	USA	USA: California	Cattle			E coli evolution
14743	562.175	Domestic mammal	Cow	Ruminant	E		PRJNA276377	SAMN03372446		2012	2012-12-06	North America	USA	USA: California	Cattle			E coli evolution
14744	562.175	Domestic mammal	Cow	Ruminant	E		PRJNA276379	SAMN03372448		2012	2012-12-06	North America	USA	USA: California	Cattle			E coli evolution
14745	562.175	Domestic mammal	Cow	Ruminant	E		PRJNA276380	SAMN03372449		2012	2012-12-06	North America	USA	USA: California	Cattle			E coli evolution
14746	562.175	Domestic mammal	Cow	Ruminant	E		PRJNA276389	SAMN03372458		2012	2012-12-06	North America	USA	USA: California	Cattle			E coli evolution
14747	562.175	Domestic mammal	Cow	Ruminant	E		PRJNA276384	SAMN03372453		2012	2012-12-06	North America	USA	USA: California	Cattle			E coli evolution
14748	562.175	Domestic mammal	Cow	Ruminant	E		PRJNA276378	SAMN03372447		2012	2012-12-06	North America	USA	USA: California	Cattle			E coli evolution
14749	562.175	Domestic mammal	Cow	Ruminant	E		PRJNA276390	SAMN03372459		2012	2012-05-11	North America	USA	USA: California	Cattle			E coli evolution
14262	562.176	Domestic mammal	Goat	Ruminant	B1		PRJNA321606	SAMN05017776				Asia	Indonesia	Indonesia	Small ruminant			Investigation of Horizontal Gene Transfer of Pathogenicity Islands in Escherichia coli using Next-Generation Sequencing
16702	562.176	Companion animal	Dog	Unicompartimental simple	A		PRJNA321606	SAMN05003829				North America	USA	USA: Massachusetts	Domestic carnivore			Investigation of Horizontal Gene Transfer of Pathogenicity Islands in Escherichia coli using Next-Generation Sequencing
14750	562.176	Domestic mammal	Cow	Ruminant	A		PRJNA321606	SAMN05004248				Asia	Indonesia	Indonesia: Bali	Cattle			Investigation of Horizontal Gene Transfer of Pathogenicity Islands in Escherichia coli using Next-Generation Sequencing
14751	562.176	Domestic mammal	Cow	Ruminant	A		PRJNA321606	SAMN05004273				Asia	Indonesia	Indonesia: Bali	Cattle			Investigation of Horizontal Gene Transfer of Pathogenicity Islands in Escherichia coli using Next-Generation Sequencing
14752	562.176	Domestic mammal	Cow	Ruminant	A		PRJNA321606	SAMN05004259				Asia	Indonesia	Indonesia: Bali	Cattle			Investigation of Horizontal Gene Transfer of Pathogenicity Islands in Escherichia coli using Next-Generation Sequencing
16703	562.176	Companion animal	Dog	Unicompartimental simple	A		PRJNA321606	SAMN05004301				North America	USA	USA: NY	Domestic carnivore			Investigation of Horizontal Gene Transfer of Pathogenicity Islands in Escherichia coli using Next-Generation Sequencing
18998	562.176	Domestic mammal	Sheep	Ruminant	B1		PRJNA321606	SAMN05004557				North America	USA	USA: California	Small ruminant			Investigation of Horizontal Gene Transfer of Pathogenicity Islands in Escherichia coli using Next-Generation Sequencing
16704	562.176	Companion animal	Dog	Unicompartimental simple	B1		PRJNA321606	SAMN05004606				North America	USA	USA: Massachusetts	Domestic carnivore			Investigation of Horizontal Gene Transfer of Pathogenicity Islands in Escherichia coli using Next-Generation Sequencing
17085	562.176	Domestic mammal	Pig	Unicompartimental complex	B1		PRJNA321606	SAMN05007654				Asia	Indonesia	Indonesia	Swine			Investigation of Horizontal Gene Transfer of Pathogenicity Islands in Escherichia coli using Next-Generation Sequencing
14753	562.176	Domestic mammal	Cow	Ruminant	G		PRJNA387025	SAMN07137398		2015	2015	North America	Canada	Canada	Cattle			Whole genome sequeces of E.coli isolated from dairy cow manure
14754	562.176	Domestic mammal	Cow	Ruminant	A		PRJNA387025	SAMN07137396		2015	2015	North America	Canada	Canada	Cattle			Whole genome sequeces of E.coli isolated from dairy cow manure
14755	562.176	Domestic mammal	Cow	Ruminant	E		PRJNA387025	SAMN07137399		2015	2015	North America	Canada	Canada	Cattle			Whole genome sequeces of E.coli isolated from dairy cow manure
14756	562.176	Domestic mammal	Cow	Ruminant	B1		PRJNA387025	SAMN07137397		2015	2015	North America	Canada	Canada	Cattle			Whole genome sequeces of E.coli isolated from dairy cow manure
14757	562.176	Domestic mammal	Cow	Ruminant	A		PRJNA387025	SAMN07137395		2015	2015	North America	Canada	Canada	Cattle			Whole genome sequeces of E.coli isolated from dairy cow manure
14758	562.176	Domestic mammal	Cow	Ruminant	F		PRJNA387025	SAMN07137393		2015	2015	North America	Canada	Canada	Cattle			Whole genome sequeces of E.coli isolated from dairy cow manure
14759	562.176	Domestic mammal	Cow	Ruminant	B1		PRJNA387025	SAMN07137392		2015	2015	North America	Canada	Canada	Cattle			Whole genome sequeces of E.coli isolated from dairy cow manure
14760	562.176	Domestic mammal	Cow	Ruminant	F		PRJNA387025	SAMN07137389		2015	2015	North America	Canada	Canada	Cattle			Whole genome sequeces of E.coli isolated from dairy cow manure
14761	562.176	Domestic mammal	Cow	Ruminant	A		PRJNA387025	SAMN07137387		2015	2015	North America	Canada	Canada	Cattle			Whole genome sequeces of E.coli isolated from dairy cow manure
14762	562.176	Domestic mammal	Cow	Ruminant	A		PRJNA387025	SAMN07137386		2015	2015	North America	Canada	Canada	Cattle			Whole genome sequeces of E.coli isolated from dairy cow manure
14763	562.176	Domestic mammal	Cow	Ruminant	B1		PRJNA387025	SAMN07137394		2015	2015	North America	Canada	Canada	Cattle			Whole genome sequeces of E.coli isolated from dairy cow manure
14764	562.176	Domestic mammal	Cow	Ruminant	F		PRJNA387025	SAMN07137384		2014	2014	North America	Canada	Canada	Cattle			Whole genome sequeces of E.coli isolated from dairy cow manure
14765	562.176	Domestic mammal	Cow	Ruminant	E		PRJNA387025	SAMN07137388		2015	2015	North America	Canada	Canada	Cattle			Whole genome sequeces of E.coli isolated from dairy cow manure
14766	562.176	Domestic mammal	Cow	Ruminant	E		PRJNA387025	SAMN07137383		2014	2014	North America	Canada	Canada	Cattle			Whole genome sequeces of E.coli isolated from dairy cow manure
14767	562.176	Domestic mammal	Cow	Ruminant	E	28550057	PRJNA230969	SAMN06005836		2013	2013-02-13	North America	USA	USA:CA	Cattle			Whole genome sequencing of cultured E. coli as part of the US Food and Drug Administration surveillance project for the rapid detection of foodborne contamination events.
14768	562.176	Domestic mammal	Cow	Ruminant	E	28550057	PRJNA230969	SAMN06005840		2012	2012-05-11	North America	USA	USA:CA	Cattle			Whole genome sequencing of cultured E. coli as part of the US Food and Drug Administration surveillance project for the rapid detection of foodborne contamination events.
14769	562.176	Domestic mammal	Cow	Ruminant	E	28550057	PRJNA230969	SAMN06005841		2012	2012-12-06	North America	USA	USA:CA	Cattle			Whole genome sequencing of cultured E. coli as part of the US Food and Drug Administration surveillance project for the rapid detection of foodborne contamination events.
14770	562.177	Domestic mammal	Cow	Ruminant	E	28550057	PRJNA230969	SAMN06005845		2012	2012-12-06	North America	USA	USA:CA	Cattle			Whole genome sequencing of cultured E. coli as part of the US Food and Drug Administration surveillance project for the rapid detection of foodborne contamination events.
14771	562.177	Domestic mammal	Cow	Ruminant	E	28550057	PRJNA230969	SAMN06005846		2012	2012-12-06	North America	USA	USA:CA	Cattle			Whole genome sequencing of cultured E. coli as part of the US Food and Drug Administration surveillance project for the rapid detection of foodborne contamination events.
14772	562.177	Domestic mammal	Cow	Ruminant	E	28550057	PRJNA230969	SAMN06005849		2012	2012-12-06	North America	USA	USA:CA	Cattle			Whole genome sequencing of cultured E. coli as part of the US Food and Drug Administration surveillance project for the rapid detection of foodborne contamination events.
14773	562.177	Domestic mammal	Cow	Ruminant	E	28550057	PRJNA230969	SAMN06005859		2012	2012-12-06	North America	USA	USA:CA	Cattle			Whole genome sequencing of cultured E. coli as part of the US Food and Drug Administration surveillance project for the rapid detection of foodborne contamination events.
14774	562.177	Domestic mammal	Cow	Ruminant	E	28550057	PRJNA230969	SAMN06005851		2012	2012-12-06	North America	USA	USA:CA	Cattle			Whole genome sequencing of cultured E. coli as part of the US Food and Drug Administration surveillance project for the rapid detection of foodborne contamination events.
14775	562.177	Domestic mammal	Cow	Ruminant	E	28550057	PRJNA230969	SAMN06005873		2012	2012-05-24	North America	USA	USA:CA	Cattle			Whole genome sequencing of cultured E. coli as part of the US Food and Drug Administration surveillance project for the rapid detection of foodborne contamination events.
14776	562.177	Domestic mammal	Cow	Ruminant	E	28550057	PRJNA230969	SAMN06005880		2012	2012-05-11	North America	USA	USA:CA	Cattle			Whole genome sequencing of cultured E. coli as part of the US Food and Drug Administration surveillance project for the rapid detection of foodborne contamination events.
14777	562.177	Domestic mammal	Cow	Ruminant	E	28550057	PRJNA230969	SAMN06005886		2012	2012-05-11	North America	USA	USA:CA	Cattle			Whole genome sequencing of cultured E. coli as part of the US Food and Drug Administration surveillance project for the rapid detection of foodborne contamination events.
14778	562.177	Domestic mammal	Cow	Ruminant	E	28550057	PRJNA230969	SAMN06005887		2012	2012-05-11	North America	USA	USA:CA	Cattle			Whole genome sequencing of cultured E. coli as part of the US Food and Drug Administration surveillance project for the rapid detection of foodborne contamination events.
14779	562.177	Domestic mammal	Cow	Ruminant	E	28550057	PRJNA230969	SAMN06005888		2012	2012-05-11	North America	USA	USA:CA	Cattle			Whole genome sequencing of cultured E. coli as part of the US Food and Drug Administration surveillance project for the rapid detection of foodborne contamination events.
14780	562.177	Domestic mammal	Cow	Ruminant	E	28550057	PRJNA230969	SAMN06005891		2012	2012-05-11	North America	USA	USA:CA	Cattle			Whole genome sequencing of cultured E. coli as part of the US Food and Drug Administration surveillance project for the rapid detection of foodborne contamination events.
14781	562.177	Domestic mammal	Cow	Ruminant	E	28550057	PRJNA230969	SAMN06005892		2012	2012-05-11	North America	USA	USA:CA	Cattle			Whole genome sequencing of cultured E. coli as part of the US Food and Drug Administration surveillance project for the rapid detection of foodborne contamination events.
14782	562.177	Domestic mammal	Cow	Ruminant	E	28550057	PRJNA230969	SAMN06005808		2012	2012-05-11	North America	USA	USA:CA	Cattle			Whole genome sequencing of cultured E. coli as part of the US Food and Drug Administration surveillance project for the rapid detection of foodborne contamination events.
14783	562.177	Domestic mammal	Cow	Ruminant	E	28550057	PRJNA230969	SAMN06005810		2012	2012-05-11	North America	USA	USA:CA	Cattle			Whole genome sequencing of cultured E. coli as part of the US Food and Drug Administration surveillance project for the rapid detection of foodborne contamination events.
14784	562.177	Domestic mammal	Cow	Ruminant	E	28550057	PRJNA230969	SAMN06005817		2012	2012-05-11	North America	USA	USA:CA	Cattle			Whole genome sequencing of cultured E. coli as part of the US Food and Drug Administration surveillance project for the rapid detection of foodborne contamination events.
14785	562.177	Domestic mammal	Cow	Ruminant	E	28550057	PRJNA230969	SAMN06005821		2012	2012-05-11	North America	USA	USA:CA	Cattle			Whole genome sequencing of cultured E. coli as part of the US Food and Drug Administration surveillance project for the rapid detection of foodborne contamination events.
14786	562.177	Domestic mammal	Cow	Ruminant	E	28550057	PRJNA230969	SAMN06005824		2012	2012-05-11	North America	USA	USA:CA	Cattle			Whole genome sequencing of cultured E. coli as part of the US Food and Drug Administration surveillance project for the rapid detection of foodborne contamination events.
14787	562.177	Domestic mammal	Cow	Ruminant	E	28550057	PRJNA230969	SAMN06005823		2012	2012-05-11	North America	USA	USA:CA	Cattle			Whole genome sequencing of cultured E. coli as part of the US Food and Drug Administration surveillance project for the rapid detection of foodborne contamination events.
14788	562.177	Domestic mammal	Cow	Ruminant	E	28550057	PRJNA230969	SAMN06005827		2013	2013-06-05	North America	USA	USA:CA	Cattle			Whole genome sequencing of cultured E. coli as part of the US Food and Drug Administration surveillance project for the rapid detection of foodborne contamination events.
14789	562.177	Domestic mammal	Cow	Ruminant	E	28550057	PRJNA230969	SAMN06005829		2013	2013-04-19	North America	USA	USA:CA	Cattle			Whole genome sequencing of cultured E. coli as part of the US Food and Drug Administration surveillance project for the rapid detection of foodborne contamination events.
14790	562.177	Domestic mammal	Cow	Ruminant	E	28550057	PRJNA230969	SAMN06005833		2013	2013-02-14	North America	USA	USA:CA	Cattle			Whole genome sequencing of cultured E. coli as part of the US Food and Drug Administration surveillance project for the rapid detection of foodborne contamination events.
14791	562.177	Domestic mammal	Cow	Ruminant	E	28550057	PRJNA230969	SAMN06005855		2012	2012-12-06	North America	USA	USA:CA	Cattle			Whole genome sequencing of cultured E. coli as part of the US Food and Drug Administration surveillance project for the rapid detection of foodborne contamination events.
14792	562.177	Domestic mammal	Cow	Ruminant	E	28550057	PRJNA230969	SAMN06005850		2012	2012-12-06	North America	USA	USA:CA	Cattle			Whole genome sequencing of cultured E. coli as part of the US Food and Drug Administration surveillance project for the rapid detection of foodborne contamination events.
14793	562.177	Domestic mammal	Cow	Ruminant	E	28550057	PRJNA230969	SAMN06005864		2012	2012-12-06	North America	USA	USA:CA	Cattle			Whole genome sequencing of cultured E. coli as part of the US Food and Drug Administration surveillance project for the rapid detection of foodborne contamination events.
14794	562.177	Domestic mammal	Cow	Ruminant	E	28550057	PRJNA230969	SAMN06005889		2012	2012-05-11	North America	USA	USA:CA	Cattle			Whole genome sequencing of cultured E. coli as part of the US Food and Drug Administration surveillance project for the rapid detection of foodborne contamination events.
14795	562.177	Domestic mammal	Cow	Ruminant	E	28550057	PRJNA230969	SAMN06005815		2012	2012-05-11	North America	USA	USA:CA	Cattle			Whole genome sequencing of cultured E. coli as part of the US Food and Drug Administration surveillance project for the rapid detection of foodborne contamination events.
18240	562.177	Domestic bird	Chicken	Bird	A	28000056	PRJNA380692	SAMN06646344		2015	2015-06-23	Asia	China	China: Fuzhou	Poultry			domestic chicken gut microbiota
14467	562.177	Companion animal	Cat	Unicompartimental simple	E		PRJNA381224	SAMN06672339		2015	2015	Europe	France	France	Domestic carnivore	heathly		Escherichia coli strain harbouring blaTEM-52b was isolated from a cat during a clinical appointment, in France.
14796	562.177	Domestic mammal	Cow	Ruminant	G		PRJNA298331	SAMN05789719		2016	2016-02-05	North America	USA	USA:FL	Cattle			Whole genome sequencing of cultured E. coli as part of the US Food and Drug Administration surveillance project for the rapid detection of foodborne contamination events. Comparative genomics using Illumina sequencing
14797	562.177	Domestic mammal	Cow	Ruminant	A		PRJNA298331	SAMN05757713		2016	2016-02-05	North America	USA	USA:FL	Cattle			Whole genome sequencing of cultured E. coli as part of the US Food and Drug Administration surveillance project for the rapid detection of foodborne contamination events. Comparative genomics using Illumina sequencing
14798	562.177	Domestic mammal	Cow	Ruminant	G		PRJNA298331	SAMN05789720		2016	2016-02-05	North America	USA	USA:FL	Cattle			Whole genome sequencing of cultured E. coli as part of the US Food and Drug Administration surveillance project for the rapid detection of foodborne contamination events. Comparative genomics using Illumina sequencing
14799	562.177	Domestic mammal	Cow	Ruminant	B1		PRJNA386458	SAMN06947876		2011	2011	Europe	France	France	Cattle			EHEC from cattle in France
14263	562.177	Wild mammal	Deer	Ruminant	B1		PRJNA314794	SAMN04543670		2012	2012-06-20	North America	USA	United States	Wild ungulate	Diarrhoea		Potential food borne pathogen. Stx1 and eae positive STEC
14800	562.187	Domestic mammal	Cow	Ruminant	A		PRJNA230969	SAMN05452887		1980	1980-10-17	North America	USA	USA:CO	Cattle			Whole genome sequencing of cultured E. coli as part of the US Food and Drug Administration surveillance project for the rapid detection of foodborne contamination events.
17086	562.187	Domestic mammal	Pig	Unicompartimental complex	A		PRJNA230969	SAMN05452888		1980	1980-01-01	North America	USA	USA:PA	Swine			Whole genome sequencing of cultured E. coli as part of the US Food and Drug Administration surveillance project for the rapid detection of foodborne contamination events.
17087	562.187	Domestic mammal	Pig	Unicompartimental complex	A		PRJNA230969	SAMN05452889		1980	1980-01-01	North America	USA	USA:PA	Swine			Whole genome sequencing of cultured E. coli as part of the US Food and Drug Administration surveillance project for the rapid detection of foodborne contamination events.
17088	562.187	Domestic mammal	Pig	Unicompartimental complex	B1		PRJNA230969	SAMN05452890		1980	1980-01-01	North America	USA	USA:PA	Swine			Whole genome sequencing of cultured E. coli as part of the US Food and Drug Administration surveillance project for the rapid detection of foodborne contamination events.
17089	562.187	Domestic mammal	Pig	Unicompartimental complex	A		PRJNA230969	SAMN05452891		1980	1980-01-01	North America	USA	USA:PA	Swine			Whole genome sequencing of cultured E. coli as part of the US Food and Drug Administration surveillance project for the rapid detection of foodborne contamination events.
14801	562.187	Domestic mammal	Cow	Ruminant	A		PRJNA230969	SAMN05440447		1980	1980-09-16	North America	USA	USA:CO	Cattle			Whole genome sequencing of cultured E. coli as part of the US Food and Drug Administration surveillance project for the rapid detection of foodborne contamination events.
14802	562.187	Domestic mammal	Cow	Ruminant	A		PRJNA230969	SAMN05440448		1980	1980-09-16	North America	USA	USA:CO	Cattle			Whole genome sequencing of cultured E. coli as part of the US Food and Drug Administration surveillance project for the rapid detection of foodborne contamination events.
14803	562.187	Domestic mammal	Cow	Ruminant	B1		PRJNA230969	SAMN05440450		1980	1980-09-16	North America	USA	USA:CO	Cattle			Whole genome sequencing of cultured E. coli as part of the US Food and Drug Administration surveillance project for the rapid detection of foodborne contamination events.
17090	562.187	Domestic mammal	Pig	Unicompartimental complex	B1		PRJNA230969	SAMN05440458		1980	1980-09-09	North America	USA	USA:CO	Swine			Whole genome sequencing of cultured E. coli as part of the US Food and Drug Administration surveillance project for the rapid detection of foodborne contamination events.
18241	562.187	Domestic bird	Chicken	Bird	A		PRJNA230969	SAMN04993218		1980	1980-06-20	North America	USA	USA:CO	Poultry			Whole genome sequencing of cultured E. coli as part of the US Food and Drug Administration surveillance project for the rapid detection of foodborne contamination events.
18242	562.187	Domestic bird	Chicken	Bird	A		PRJNA230969	SAMN05452861		1980	1980-07-18	North America	USA	USA:CO	Poultry			Whole genome sequencing of cultured E. coli as part of the US Food and Drug Administration surveillance project for the rapid detection of foodborne contamination events.
14804	562.187	Domestic mammal	Cow	Ruminant	B1		PRJNA230969	SAMN05451387		1980	1980-07-18	North America	USA	USA:CO	Cattle			Whole genome sequencing of cultured E. coli as part of the US Food and Drug Administration surveillance project for the rapid detection of foodborne contamination events.
17091	562.187	Domestic mammal	Pig	Unicompartimental complex	A		PRJNA230969	SAMN04993230		1980	1980-05-28	North America	USA	USA:CO	Swine			Whole genome sequencing of cultured E. coli as part of the US Food and Drug Administration surveillance project for the rapid detection of foodborne contamination events.
14805	562.187	Domestic mammal	Cow	Ruminant	B1		PRJNA230969	SAMN05452862		1980	1980-07-18	North America	USA	USA:CO	Cattle			Whole genome sequencing of cultured E. coli as part of the US Food and Drug Administration surveillance project for the rapid detection of foodborne contamination events.
17092	562.187	Domestic mammal	Pig	Unicompartimental complex	B1		PRJNA230969	SAMN05452863		1980	1980-07-18	North America	USA	USA:CO	Swine			Whole genome sequencing of cultured E. coli as part of the US Food and Drug Administration surveillance project for the rapid detection of foodborne contamination events.
17093	562.187	Domestic mammal	Pig	Unicompartimental complex	A		PRJNA230969	SAMN04993200		1980	1980-05-28	North America	USA	USA:CO	Swine			Whole genome sequencing of cultured E. coli as part of the US Food and Drug Administration surveillance project for the rapid detection of foodborne contamination events.
18243	562.187	Domestic bird	Chicken	Bird	B1		PRJNA230969	SAMN04993194		1980	1980-05-28	North America	USA	USA:CO	Poultry			Whole genome sequencing of cultured E. coli as part of the US Food and Drug Administration surveillance project for the rapid detection of foodborne contamination events.
18244	562.187	Domestic bird	Chicken	Bird	A		PRJNA230969	SAMN04993197		1980	1980-04-17	North America	USA	USA:CO	Poultry			Whole genome sequencing of cultured E. coli as part of the US Food and Drug Administration surveillance project for the rapid detection of foodborne contamination events.
17094	562.187	Domestic mammal	Pig	Unicompartimental complex	A		PRJNA230969	SAMN05451386		1980	1980-07-18	North America	USA	USA:CO	Swine			Whole genome sequencing of cultured E. coli as part of the US Food and Drug Administration surveillance project for the rapid detection of foodborne contamination events.
18245	562.187	Domestic bird	Chicken	Bird	A		PRJNA230969	SAMN04993195		1980	1980-05-28	North America	USA	USA:CO	Poultry			Whole genome sequencing of cultured E. coli as part of the US Food and Drug Administration surveillance project for the rapid detection of foodborne contamination events.
17095	562.187	Domestic mammal	Pig	Unicompartimental complex	B1		PRJNA230969	SAMN04993217		1980	1980-06-20	North America	USA	USA:CO	Swine			Whole genome sequencing of cultured E. coli as part of the US Food and Drug Administration surveillance project for the rapid detection of foodborne contamination events.
18246	562.187	Domestic bird	Chicken	Bird	A		PRJNA230969	SAMN04993206		1980	1980-04-17	North America	USA	USA:CO	Poultry			Whole genome sequencing of cultured E. coli as part of the US Food and Drug Administration surveillance project for the rapid detection of foodborne contamination events.
17096	562.187	Domestic mammal	Pig	Unicompartimental complex	A		PRJNA230969	SAMN04993215		1980	1980-06-20	North America	USA	USA:CO	Swine			Whole genome sequencing of cultured E. coli as part of the US Food and Drug Administration surveillance project for the rapid detection of foodborne contamination events.
18247	562.187	Domestic bird	Chicken	Bird	A		PRJNA230969	SAMN04993229		1980	1980-04-17	North America	USA	USA:CO	Poultry			Whole genome sequencing of cultured E. coli as part of the US Food and Drug Administration surveillance project for the rapid detection of foodborne contamination events.
17097	562.187	Domestic mammal	Pig	Unicompartimental complex	A		PRJNA230969	SAMN04993203		1980	1980-05-28	North America	USA	USA:CO	Swine			Whole genome sequencing of cultured E. coli as part of the US Food and Drug Administration surveillance project for the rapid detection of foodborne contamination events.
14806	562.187	Domestic mammal	Cow	Ruminant	B1		PRJNA230969	SAMN05452864		1980	1980-07-18	North America	USA	USA:CO	Cattle			Whole genome sequencing of cultured E. coli as part of the US Food and Drug Administration surveillance project for the rapid detection of foodborne contamination events.
17098	562.187	Domestic mammal	Pig	Unicompartimental complex	A		PRJNA230969	SAMN04993214		1980	1980-06-20	North America	USA	USA:CO	Swine			Whole genome sequencing of cultured E. coli as part of the US Food and Drug Administration surveillance project for the rapid detection of foodborne contamination events.
17099	562.187	Domestic mammal	Pig	Unicompartimental complex	B1		PRJNA230969	SAMN04993213		1980	1980-06-20	North America	USA	USA:CO	Swine			Whole genome sequencing of cultured E. coli as part of the US Food and Drug Administration surveillance project for the rapid detection of foodborne contamination events.
17100	562.187	Domestic mammal	Pig	Unicompartimental complex	B1		PRJNA230969	SAMN04993212		1980	1980-06-20	North America	USA	USA:CO	Swine			Whole genome sequencing of cultured E. coli as part of the US Food and Drug Administration surveillance project for the rapid detection of foodborne contamination events.
17101	562.187	Domestic mammal	Pig	Unicompartimental complex	A		PRJNA230969	SAMN04993210		1980	1980-06-20	North America	USA	USA:CO	Swine			Whole genome sequencing of cultured E. coli as part of the US Food and Drug Administration surveillance project for the rapid detection of foodborne contamination events.
17102	562.187	Domestic mammal	Pig	Unicompartimental complex	B1		PRJNA230969	SAMN04993208		1980	1980-06-20	North America	USA	USA:CO	Swine			Whole genome sequencing of cultured E. coli as part of the US Food and Drug Administration surveillance project for the rapid detection of foodborne contamination events.
14807	562.187	Domestic mammal	Cow	Ruminant	B1		PRJNA230969	SAMN05440358		1979	1979-06-14	North America	USA	USA:CO	Cattle			Whole genome sequencing of cultured E. coli as part of the US Food and Drug Administration surveillance project for the rapid detection of foodborne contamination events.
17103	562.187	Domestic mammal	Pig	Unicompartimental complex	A		PRJNA230969	SAMN04993205		1980	1980-06-20	North America	USA	USA:CO	Swine			Whole genome sequencing of cultured E. coli as part of the US Food and Drug Administration surveillance project for the rapid detection of foodborne contamination events.
18248	562.187	Domestic bird	Chicken	Bird	E		PRJNA230969	SAMN04993196		1980	1980-04-17	North America	USA	USA:CO	Poultry			Whole genome sequencing of cultured E. coli as part of the US Food and Drug Administration surveillance project for the rapid detection of foodborne contamination events.
18249	562.187	Domestic bird	Chicken	Bird	A		PRJNA230969	SAMN04993227		1980	1980-04-17	North America	USA	USA:CO	Poultry			Whole genome sequencing of cultured E. coli as part of the US Food and Drug Administration surveillance project for the rapid detection of foodborne contamination events.
18250	562.187	Domestic bird	Chicken	Bird	E		PRJNA230969	SAMN04993193		1980	1980-05-28	North America	USA	USA:CO	Poultry			Whole genome sequencing of cultured E. coli as part of the US Food and Drug Administration surveillance project for the rapid detection of foodborne contamination events.
17104	562.187	Domestic mammal	Pig	Unicompartimental complex	A		PRJNA230969	SAMN04993207		1980	1980-06-20	North America	USA	USA:CO	Swine			Whole genome sequencing of cultured E. coli as part of the US Food and Drug Administration surveillance project for the rapid detection of foodborne contamination events.
18251	562.187	Domestic bird	Chicken	Bird	G		PRJNA230969	SAMN05440359		1979	1979-06-14	North America	USA	USA:CO	Poultry			Whole genome sequencing of cultured E. coli as part of the US Food and Drug Administration surveillance project for the rapid detection of foodborne contamination events.
14808	562.187	Domestic mammal	Cow	Ruminant	B1		PRJNA230969	SAMN04993226		1980	1980-04-17	North America	USA	USA:CO	Cattle			Whole genome sequencing of cultured E. coli as part of the US Food and Drug Administration surveillance project for the rapid detection of foodborne contamination events.
17105	562.187	Domestic mammal	Pig	Unicompartimental complex	A		PRJNA230969	SAMN05440465		1979	1979-06-14	North America	USA	USA:CO	Swine			Whole genome sequencing of cultured E. coli as part of the US Food and Drug Administration surveillance project for the rapid detection of foodborne contamination events.
18252	562.187	Domestic bird	Chicken	Bird	E		PRJNA230969	SAMN04993209		1980	1980-04-17	North America	USA	USA:CO	Poultry			Whole genome sequencing of cultured E. coli as part of the US Food and Drug Administration surveillance project for the rapid detection of foodborne contamination events.
18253	562.187	Domestic bird	Chicken	Bird	E		PRJNA230969	SAMN04993192		1980	1980-04-17	North America	USA	USA:CO	Poultry			Whole genome sequencing of cultured E. coli as part of the US Food and Drug Administration surveillance project for the rapid detection of foodborne contamination events.
17106	562.187	Domestic mammal	Pig	Unicompartimental complex	A		PRJNA230969	SAMN05440356		1979	1979-06-14	North America	USA	USA:CO	Swine			Whole genome sequencing of cultured E. coli as part of the US Food and Drug Administration surveillance project for the rapid detection of foodborne contamination events.
18254	562.187	Domestic bird	Chicken	Bird	A		PRJNA230969	SAMN04993198		1980	1980-04-17	North America	USA	USA:CO	Poultry			Whole genome sequencing of cultured E. coli as part of the US Food and Drug Administration surveillance project for the rapid detection of foodborne contamination events.
18255	562.187	Domestic bird	Chicken	Bird	A		PRJNA230969	SAMN04993201		1980	1980-04-17	North America	USA	USA:CO	Poultry			Whole genome sequencing of cultured E. coli as part of the US Food and Drug Administration surveillance project for the rapid detection of foodborne contamination events.
18256	562.187	Domestic bird	Chicken	Bird	A		PRJNA230969	SAMN05440380		1979	1979-04-24	North America	USA	USA:CO	Poultry			Whole genome sequencing of cultured E. coli as part of the US Food and Drug Administration surveillance project for the rapid detection of foodborne contamination events.
17107	562.187	Domestic mammal	Pig	Unicompartimental complex	B1		PRJNA230969	SAMN05440357		1979	1979-06-14	North America	USA	USA:CO	Swine			Whole genome sequencing of cultured E. coli as part of the US Food and Drug Administration surveillance project for the rapid detection of foodborne contamination events.
18257	562.187	Domestic bird	Chicken	Bird	A		PRJNA230969	SAMN05440370		1979	1979-04-24	North America	USA	USA:CO	Poultry			Whole genome sequencing of cultured E. coli as part of the US Food and Drug Administration surveillance project for the rapid detection of foodborne contamination events.
14809	562.187	Domestic mammal	Cow	Ruminant	B1		PRJNA230969	SAMN04993225		1980	1980-04-17	North America	USA	USA:CO	Cattle			Whole genome sequencing of cultured E. coli as part of the US Food and Drug Administration surveillance project for the rapid detection of foodborne contamination events.
18258	562.187	Domestic bird	Chicken	Bird	D		PRJNA230969	SAMN05440462		1979	1979-07-09	North America	USA	USA:CO	Poultry			Whole genome sequencing of cultured E. coli as part of the US Food and Drug Administration surveillance project for the rapid detection of foodborne contamination events.
17108	562.187	Domestic mammal	Pig	Unicompartimental complex	A		PRJNA230969	SAMN05440463		1979	1979-07-09	North America	USA	USA:CO	Swine			Whole genome sequencing of cultured E. coli as part of the US Food and Drug Administration surveillance project for the rapid detection of foodborne contamination events.
18259	562.187	Domestic bird	Chicken	Bird	A		PRJNA230969	SAMN05440379		1979	1979-04-24	North America	USA	USA:CO	Poultry			Whole genome sequencing of cultured E. coli as part of the US Food and Drug Administration surveillance project for the rapid detection of foodborne contamination events.
17109	562.187	Domestic mammal	Pig	Unicompartimental complex	B1		PRJNA230969	SAMN05440464		1979	1979-06-14	North America	USA	USA:CO	Swine			Whole genome sequencing of cultured E. coli as part of the US Food and Drug Administration surveillance project for the rapid detection of foodborne contamination events.
18260	562.187	Domestic bird	Chicken	Bird	A		PRJNA230969	SAMN05440369		1979	1979-04-24	North America	USA	USA:CO	Poultry			Whole genome sequencing of cultured E. coli as part of the US Food and Drug Administration surveillance project for the rapid detection of foodborne contamination events.
17110	562.187	Domestic mammal	Pig	Unicompartimental complex	A		PRJNA230969	SAMN05464522		1979	1979-06-14	North America	USA	USA:CO	Swine			Whole genome sequencing of cultured E. coli as part of the US Food and Drug Administration surveillance project for the rapid detection of foodborne contamination events.
17111	562.187	Domestic mammal	Pig	Unicompartimental complex	B1		PRJNA230969	SAMN05464521		1979	1979-06-14	North America	USA	USA:CO	Swine			Whole genome sequencing of cultured E. coli as part of the US Food and Drug Administration surveillance project for the rapid detection of foodborne contamination events.
18261	562.187	Domestic bird	Chicken	Bird	B1		PRJNA230969	SAMN05440360		1979	1979-06-14	North America	USA	USA:CO	Poultry			Whole genome sequencing of cultured E. coli as part of the US Food and Drug Administration surveillance project for the rapid detection of foodborne contamination events.
18262	562.187	Domestic bird	Chicken	Bird	A		PRJNA230969	SAMN05440361		1979	1979-04-24	North America	USA	USA:CO	Poultry			Whole genome sequencing of cultured E. coli as part of the US Food and Drug Administration surveillance project for the rapid detection of foodborne contamination events.
18263	562.187	Domestic bird	Chicken	Bird	A		PRJNA230969	SAMN05440372		1979	1979-04-24	North America	USA	USA:CO	Poultry			Whole genome sequencing of cultured E. coli as part of the US Food and Drug Administration surveillance project for the rapid detection of foodborne contamination events.
18264	562.187	Domestic bird	Chicken	Bird	A		PRJNA230969	SAMN05464524		1979	1979-04-24	North America	USA	USA:CO	Poultry			Whole genome sequencing of cultured E. coli as part of the US Food and Drug Administration surveillance project for the rapid detection of foodborne contamination events.
18265	562.187	Domestic bird	Chicken	Bird	A		PRJNA230969	SAMN05464523		1979	1979-04-24	North America	USA	USA:CO	Poultry			Whole genome sequencing of cultured E. coli as part of the US Food and Drug Administration surveillance project for the rapid detection of foodborne contamination events.
18266	562.187	Domestic bird	Chicken	Bird	B1		PRJNA230969	SAMN05440367		1979	1979-04-24	North America	USA	USA:CO	Poultry			Whole genome sequencing of cultured E. coli as part of the US Food and Drug Administration surveillance project for the rapid detection of foodborne contamination events.
18267	562.187	Domestic bird	Chicken	Bird	E		PRJNA230969	SAMN05440362		1979	1979-04-24	North America	USA	USA:CO	Poultry			Whole genome sequencing of cultured E. coli as part of the US Food and Drug Administration surveillance project for the rapid detection of foodborne contamination events.
18268	562.187	Domestic bird	Chicken	Bird	A		PRJNA230969	SAMN05440371		1979	1979-04-24	North America	USA	USA:CO	Poultry			Whole genome sequencing of cultured E. coli as part of the US Food and Drug Administration surveillance project for the rapid detection of foodborne contamination events.
18269	562.187	Domestic bird	Chicken	Bird	E		PRJNA230969	SAMN05440363		1979	1979-04-24	North America	USA	USA:CO	Poultry			Whole genome sequencing of cultured E. coli as part of the US Food and Drug Administration surveillance project for the rapid detection of foodborne contamination events.
18270	562.187	Domestic bird	Chicken	Bird	A		PRJNA230969	SAMN05440364		1979	1979-04-24	North America	USA	USA:CO	Poultry			Whole genome sequencing of cultured E. coli as part of the US Food and Drug Administration surveillance project for the rapid detection of foodborne contamination events.
18271	562.187	Domestic bird	Chicken	Bird	E		PRJNA230969	SAMN05440365		1979	1979-04-24	North America	USA	USA:CO	Poultry			Whole genome sequencing of cultured E. coli as part of the US Food and Drug Administration surveillance project for the rapid detection of foodborne contamination events.
18272	562.187	Domestic bird	Chicken	Bird	E		PRJNA230969	SAMN05440366		1979	1979-04-24	North America	USA	USA:CO	Poultry			Whole genome sequencing of cultured E. coli as part of the US Food and Drug Administration surveillance project for the rapid detection of foodborne contamination events.
14810	562.187	Domestic mammal	Cow	Ruminant	B1		PRJNA230969	SAMN05440373		1979	1979-04-24	North America	USA	USA:CO	Cattle			Whole genome sequencing of cultured E. coli as part of the US Food and Drug Administration surveillance project for the rapid detection of foodborne contamination events.
17112	562.187	Domestic mammal	Pig	Unicompartimental complex	A		PRJNA230969	SAMN05440374		1979	1979-04-24	North America	USA	USA:CO	Swine			Whole genome sequencing of cultured E. coli as part of the US Food and Drug Administration surveillance project for the rapid detection of foodborne contamination events.
17113	562.188	Domestic mammal	Pig	Unicompartimental complex	A		PRJNA230969	SAMN05440375		1979	1979-04-24	North America	USA	USA:CO	Swine			Whole genome sequencing of cultured E. coli as part of the US Food and Drug Administration surveillance project for the rapid detection of foodborne contamination events.
17114	562.188	Domestic mammal	Pig	Unicompartimental complex	A		PRJNA230969	SAMN05440376		1979	1979-04-24	North America	USA	USA:CO	Swine			Whole genome sequencing of cultured E. coli as part of the US Food and Drug Administration surveillance project for the rapid detection of foodborne contamination events.
17115	562.188	Domestic mammal	Pig	Unicompartimental complex	A		PRJNA230969	SAMN05440377		1979	1979-04-24	North America	USA	USA:CO	Swine			Whole genome sequencing of cultured E. coli as part of the US Food and Drug Administration surveillance project for the rapid detection of foodborne contamination events.
14811	562.188	Domestic mammal	Cow	Ruminant	B1		PRJNA230969	SAMN05452872		1978	1978-08-07	North America	USA	USA:CO	Cattle			Whole genome sequencing of cultured E. coli as part of the US Food and Drug Administration surveillance project for the rapid detection of foodborne contamination events.
14812	562.188	Domestic mammal	Cow	Ruminant	B1		PRJNA230969	SAMN05451388		1978	1978-08-07	North America	USA	USA:CO	Cattle			Whole genome sequencing of cultured E. coli as part of the US Food and Drug Administration surveillance project for the rapid detection of foodborne contamination events.
18273	562.188	Domestic bird	Chicken	Bird	A		PRJNA230969	SAMN05440378		1979	1979-04-24	North America	USA	USA:CO	Poultry			Whole genome sequencing of cultured E. coli as part of the US Food and Drug Administration surveillance project for the rapid detection of foodborne contamination events.
14813	562.188	Domestic mammal	Cow	Ruminant	A		PRJNA230969	SAMN05440381		1979	1979-04-24	North America	USA	USA:CO	Cattle			Whole genome sequencing of cultured E. coli as part of the US Food and Drug Administration surveillance project for the rapid detection of foodborne contamination events.
14814	562.188	Domestic mammal	Cow	Ruminant	B1		PRJNA230969	SAMN05452875		1978	1978-08-07	North America	USA	USA:CO	Cattle			Whole genome sequencing of cultured E. coli as part of the US Food and Drug Administration surveillance project for the rapid detection of foodborne contamination events.
14815	562.188	Domestic mammal	Cow	Ruminant	B1		PRJNA230969	SAMN05440382		1979	1979-04-24	North America	USA	USA:CO	Cattle			Whole genome sequencing of cultured E. coli as part of the US Food and Drug Administration surveillance project for the rapid detection of foodborne contamination events.
14816	562.188	Domestic mammal	Cow	Ruminant	B1		PRJNA230969	SAMN05452874		1978	1978-08-07	North America	USA	USA:CO	Cattle			Whole genome sequencing of cultured E. coli as part of the US Food and Drug Administration surveillance project for the rapid detection of foodborne contamination events.
14817	562.188	Domestic mammal	Cow	Ruminant	B1		PRJNA230969	SAMN05440383		1979	1979-04-24	North America	USA	USA:CO	Cattle			Whole genome sequencing of cultured E. coli as part of the US Food and Drug Administration surveillance project for the rapid detection of foodborne contamination events.
17116	562.188	Domestic mammal	Pig	Unicompartimental complex	B1		PRJNA230969	SAMN05452867		1978	1978-08-07	North America	USA	USA:CO	Swine			Whole genome sequencing of cultured E. coli as part of the US Food and Drug Administration surveillance project for the rapid detection of foodborne contamination events.
14818	562.188	Domestic mammal	Cow	Ruminant	B1		PRJNA230969	SAMN05440386		1979	1979-04-24	North America	USA	USA:CO	Cattle			Whole genome sequencing of cultured E. coli as part of the US Food and Drug Administration surveillance project for the rapid detection of foodborne contamination events.
14819	562.188	Domestic mammal	Cow	Ruminant	B1		PRJNA230969	SAMN05440385		1979	1979-04-24	North America	USA	USA:CO	Cattle			Whole genome sequencing of cultured E. coli as part of the US Food and Drug Administration surveillance project for the rapid detection of foodborne contamination events.
14820	562.188	Domestic mammal	Cow	Ruminant	B1		PRJNA230969	SAMN05440387		1979	1979-04-24	North America	USA	USA:CO	Cattle			Whole genome sequencing of cultured E. coli as part of the US Food and Drug Administration surveillance project for the rapid detection of foodborne contamination events.
18274	562.188	Domestic bird	Chicken	Bird	B1		PRJNA230969	SAMN05440396		1978	1978-06-26	North America	USA	USA:CO	Poultry			Whole genome sequencing of cultured E. coli as part of the US Food and Drug Administration surveillance project for the rapid detection of foodborne contamination events.
14821	562.188	Domestic mammal	Cow	Ruminant	E		PRJNA230969	SAMN05440388		1979	1979-04-24	North America	USA	USA:CO	Cattle			Whole genome sequencing of cultured E. coli as part of the US Food and Drug Administration surveillance project for the rapid detection of foodborne contamination events.
14822	562.188	Domestic mammal	Cow	Ruminant	E		PRJNA230969	SAMN05464525		1979	1979-04-24	North America	USA	USA:CO	Cattle			Whole genome sequencing of cultured E. coli as part of the US Food and Drug Administration surveillance project for the rapid detection of foodborne contamination events.
18275	562.188	Domestic bird	Chicken	Bird	B1		PRJNA230969	SAMN05440398		1978	1978-06-26	North America	USA	USA:CO	Poultry			Whole genome sequencing of cultured E. coli as part of the US Food and Drug Administration surveillance project for the rapid detection of foodborne contamination events.
14823	562.188	Domestic mammal	Cow	Ruminant	B1		PRJNA230969	SAMN05440389		1979	1979-04-24	North America	USA	USA:CO	Cattle			Whole genome sequencing of cultured E. coli as part of the US Food and Drug Administration surveillance project for the rapid detection of foodborne contamination events.
18276	562.188	Domestic bird	Chicken	Bird	B2		PRJNA230969	SAMN05440397		1978	1978-06-26	North America	USA	USA:CO	Poultry			Whole genome sequencing of cultured E. coli as part of the US Food and Drug Administration surveillance project for the rapid detection of foodborne contamination events.
18277	562.188	Domestic bird	Chicken	Bird	A		PRJNA230969	SAMN05440393		1978	1978-06-26	North America	USA	USA:CO	Poultry			Whole genome sequencing of cultured E. coli as part of the US Food and Drug Administration surveillance project for the rapid detection of foodborne contamination events.
17117	562.188	Domestic mammal	Pig	Unicompartimental complex	B1		PRJNA230969	SAMN05452865		1978	1978-08-07	North America	USA	USA:CO	Swine			Whole genome sequencing of cultured E. coli as part of the US Food and Drug Administration surveillance project for the rapid detection of foodborne contamination events.
18278	562.188	Domestic bird	Chicken	Bird	A		PRJNA230969	SAMN05440394		1978	1978-06-26	North America	USA	USA:CO	Poultry			Whole genome sequencing of cultured E. coli as part of the US Food and Drug Administration surveillance project for the rapid detection of foodborne contamination events.
14824	562.188	Domestic mammal	Cow	Ruminant	B1		PRJNA230969	SAMN05452876		1978	1978-08-07	North America	USA	USA:CO	Cattle			Whole genome sequencing of cultured E. coli as part of the US Food and Drug Administration surveillance project for the rapid detection of foodborne contamination events.
14825	562.188	Domestic mammal	Cow	Ruminant	B1		PRJNA230969	SAMN05452877		1978	1978-08-07	North America	USA	USA:CO	Cattle			Whole genome sequencing of cultured E. coli as part of the US Food and Drug Administration surveillance project for the rapid detection of foodborne contamination events.
17118	562.188	Domestic mammal	Pig	Unicompartimental complex	A		PRJNA230969	SAMN05440405		1977	1977-01-01	North America	USA	USA:PA	Swine			Whole genome sequencing of cultured E. coli as part of the US Food and Drug Administration surveillance project for the rapid detection of foodborne contamination events.
17119	562.188	Domestic mammal	Pig	Unicompartimental complex	A		PRJNA230969	SAMN05452829		1978	1978-06-26	North America	USA	USA:CO	Swine			Whole genome sequencing of cultured E. coli as part of the US Food and Drug Administration surveillance project for the rapid detection of foodborne contamination events.
18279	562.188	Domestic bird	Chicken	Bird	A		PRJNA230969	SAMN05452830		1978	1978-06-26	North America	USA	USA:CO	Poultry			Whole genome sequencing of cultured E. coli as part of the US Food and Drug Administration surveillance project for the rapid detection of foodborne contamination events.
17120	562.188	Domestic mammal	Pig	Unicompartimental complex	B1		PRJNA230969	SAMN05464526		1978	1978-06-26	North America	USA	USA:CO	Swine			Whole genome sequencing of cultured E. coli as part of the US Food and Drug Administration surveillance project for the rapid detection of foodborne contamination events.
17121	562.188	Domestic mammal	Pig	Unicompartimental complex	C		PRJNA230969	SAMN05440391		1978	1978-06-26	North America	USA	USA:CO	Swine			Whole genome sequencing of cultured E. coli as part of the US Food and Drug Administration surveillance project for the rapid detection of foodborne contamination events.
18280	562.188	Domestic bird	Chicken	Bird	B1		PRJNA230969	SAMN05440399		1978	1978-06-26	North America	USA	USA:CO	Poultry			Whole genome sequencing of cultured E. coli as part of the US Food and Drug Administration surveillance project for the rapid detection of foodborne contamination events.
18281	562.188	Domestic bird	Chicken	Bird	F		PRJNA230969	SAMN05440392		1978	1978-06-26	North America	USA	USA:CO	Poultry			Whole genome sequencing of cultured E. coli as part of the US Food and Drug Administration surveillance project for the rapid detection of foodborne contamination events.
18282	562.188	Domestic bird	Chicken	Bird	B1		PRJNA230969	SAMN05440400		1978	1978-06-26	North America	USA	USA:CO	Poultry			Whole genome sequencing of cultured E. coli as part of the US Food and Drug Administration surveillance project for the rapid detection of foodborne contamination events.
18283	562.188	Domestic bird	Chicken	Bird	A		PRJNA230969	SAMN05440401		1978	1978-06-26	North America	USA	USA:CO	Poultry			Whole genome sequencing of cultured E. coli as part of the US Food and Drug Administration surveillance project for the rapid detection of foodborne contamination events.
18284	562.188	Domestic bird	Chicken	Bird	A		PRJNA230969	SAMN05440402		1978	1978-06-26	North America	USA	USA:CO	Poultry			Whole genome sequencing of cultured E. coli as part of the US Food and Drug Administration surveillance project for the rapid detection of foodborne contamination events.
18285	562.188	Domestic bird	Chicken	Bird	A		PRJNA230969	SAMN05440403		1978	1978-06-26	North America	USA	USA:CO	Poultry			Whole genome sequencing of cultured E. coli as part of the US Food and Drug Administration surveillance project for the rapid detection of foodborne contamination events.
18286	562.188	Domestic bird	Chicken	Bird	A		PRJNA230969	SAMN05440404		1978	1978-06-26	North America	USA	USA:CO	Poultry			Whole genome sequencing of cultured E. coli as part of the US Food and Drug Administration surveillance project for the rapid detection of foodborne contamination events.
17122	562.188	Domestic mammal	Pig	Unicompartimental complex	B1		PRJNA230969	SAMN05440408		1976	1976-01-01	North America	USA	USA:PA	Swine			Whole genome sequencing of cultured E. coli as part of the US Food and Drug Administration surveillance project for the rapid detection of foodborne contamination events.
14826	562.188	Domestic mammal	Cow	Ruminant	B1		PRJNA230969	SAMN05440409		1976	1976-01-01	North America	USA	USA:PA	Cattle			Whole genome sequencing of cultured E. coli as part of the US Food and Drug Administration surveillance project for the rapid detection of foodborne contamination events.
16705	562.188	Companion animal	Dog	Unicompartimental simple	E		PRJNA230969	SAMN05464530		1976	1976-01-01	North America	USA	USA:PA	Domestic carnivore			Whole genome sequencing of cultured E. coli as part of the US Food and Drug Administration surveillance project for the rapid detection of foodborne contamination events.
17123	562.188	Domestic mammal	Pig	Unicompartimental complex	A		PRJNA230969	SAMN05440411		1976	1976-01-01	North America	USA	USA:PA	Swine			Whole genome sequencing of cultured E. coli as part of the US Food and Drug Administration surveillance project for the rapid detection of foodborne contamination events.
17124	562.188	Domestic mammal	Pig	Unicompartimental complex	B1		PRJNA230969	SAMN05464531		1976	1976-01-01	North America	USA	USA:PA	Swine			Whole genome sequencing of cultured E. coli as part of the US Food and Drug Administration surveillance project for the rapid detection of foodborne contamination events.
17125	562.188	Domestic mammal	Pig	Unicompartimental complex	A		PRJNA230969	SAMN05440412		1976	1976-01-01	North America	USA	USA:PA	Swine			Whole genome sequencing of cultured E. coli as part of the US Food and Drug Administration surveillance project for the rapid detection of foodborne contamination events.
14827	562.188	Domestic mammal	Cow	Ruminant	E		PRJNA230969	SAMN05440306		2000	2000-10-10	North America	USA	USA:ND	Cattle			Whole genome sequencing of cultured E. coli as part of the US Food and Drug Administration surveillance project for the rapid detection of foodborne contamination events.
14828	562.189	Domestic mammal	Cow	Ruminant	B1		PRJNA230969	SAMN04279551		1976	1976-01-01	North America	USA	USA:PA	Cattle			Whole genome sequencing of cultured E. coli as part of the US Food and Drug Administration surveillance project for the rapid detection of foodborne contamination events.
14264	562.189	Wild mammal	Deer	Ruminant	A		PRJNA230969	SAMN04448477		1976	1976-01-01	North America	USA	USA:PA	Wild ungulate			Whole genome sequencing of cultured E. coli as part of the US Food and Drug Administration surveillance project for the rapid detection of foodborne contamination events.
17126	562.189	Domestic mammal	Pig	Unicompartimental complex	B1		PRJNA230969	SAMN05440307		2000	2000-10-10	Asia	China	China	Swine			Whole genome sequencing of cultured E. coli as part of the US Food and Drug Administration surveillance project for the rapid detection of foodborne contamination events.
14265	562.189	Wild mammal	Deer	Ruminant	C		PRJNA230969	SAMN04448476		1976	1976-01-01	North America	USA	USA:PA	Wild ungulate			Whole genome sequencing of cultured E. coli as part of the US Food and Drug Administration surveillance project for the rapid detection of foodborne contamination events.
17127	562.189	Domestic mammal	Pig	Unicompartimental complex	B1		PRJNA230969	SAMN05440305		2000	2000-10-10	North America	USA	USA:OK	Swine			Whole genome sequencing of cultured E. coli as part of the US Food and Drug Administration surveillance project for the rapid detection of foodborne contamination events.
17128	562.189	Domestic mammal	Pig	Unicompartimental complex	B1		PRJNA230969	SAMN05440298		2000	2000-10-10	North America	USA	USA:OK	Swine			Whole genome sequencing of cultured E. coli as part of the US Food and Drug Administration surveillance project for the rapid detection of foodborne contamination events.
17129	562.189	Domestic mammal	Pig	Unicompartimental complex	B2		PRJNA230969	SAMN05440299		2000	2000-10-10	North America	USA	USA:OK	Swine			Whole genome sequencing of cultured E. coli as part of the US Food and Drug Administration surveillance project for the rapid detection of foodborne contamination events.
17130	562.189	Domestic mammal	Pig	Unicompartimental complex	A		PRJNA230969	SAMN05440304		2000	2000-10-10	North America	USA	USA:OK	Swine			Whole genome sequencing of cultured E. coli as part of the US Food and Drug Administration surveillance project for the rapid detection of foodborne contamination events.
17131	562.189	Domestic mammal	Pig	Unicompartimental complex	C		PRJNA230969	SAMN05440300		2000	2000-10-10	North America	USA	USA:OK	Swine			Whole genome sequencing of cultured E. coli as part of the US Food and Drug Administration surveillance project for the rapid detection of foodborne contamination events.
14829	562.189	Domestic mammal	Cow	Ruminant	B1		PRJNA230969	SAMN04279449		2006	2006-05-03	North America	USA	USA:MN	Cattle			Whole genome sequencing of cultured E. coli as part of the US Food and Drug Administration surveillance project for the rapid detection of foodborne contamination events.
17132	562.189	Domestic mammal	Pig	Unicompartimental complex	A		PRJNA230969	SAMN05440301		2000	2000-10-10	North America	USA	USA:OK	Swine			Whole genome sequencing of cultured E. coli as part of the US Food and Drug Administration surveillance project for the rapid detection of foodborne contamination events.
14830	562.189	Domestic mammal	Cow	Ruminant	B1		PRJNA230969	SAMN04279562		1976	1976-01-01	North America	USA	USA:PA	Cattle			Whole genome sequencing of cultured E. coli as part of the US Food and Drug Administration surveillance project for the rapid detection of foodborne contamination events.
17133	562.189	Domestic mammal	Pig	Unicompartimental complex	B1		PRJNA230969	SAMN05440303		2000	2000-10-10	North America	USA	USA:OK	Swine			Whole genome sequencing of cultured E. coli as part of the US Food and Drug Administration surveillance project for the rapid detection of foodborne contamination events.
17134	562.189	Domestic mammal	Pig	Unicompartimental complex	A		PRJNA230969	SAMN04279560		1976	1976-01-01	North America	USA	USA:PA	Swine			Whole genome sequencing of cultured E. coli as part of the US Food and Drug Administration surveillance project for the rapid detection of foodborne contamination events.
14266	562.189	Domestic mammal	Goat	Ruminant	B1		PRJNA230969	SAMN04279513		2008	2008-03-04	North America	USA	USA:MD	Small ruminant			Whole genome sequencing of cultured E. coli as part of the US Food and Drug Administration surveillance project for the rapid detection of foodborne contamination events.
14267	562.189	Wild mammal	Deer	Ruminant	D		PRJNA230969	SAMN04448447		2006	2006-03-27	North America	USA	USA:VA	Wild ungulate			Whole genome sequencing of cultured E. coli as part of the US Food and Drug Administration surveillance project for the rapid detection of foodborne contamination events.
14268	562.189	Wild mammal	Deer	Ruminant	E		PRJNA230969	SAMN04448469		2006	2006-03-27	North America	USA	USA:VA	Wild ungulate			Whole genome sequencing of cultured E. coli as part of the US Food and Drug Administration surveillance project for the rapid detection of foodborne contamination events.
14831	562.189	Domestic mammal	Cow	Ruminant	A		PRJNA230969	SAMN04279543		1972	1972-01-01	North America	USA	USA:PA	Cattle			Whole genome sequencing of cultured E. coli as part of the US Food and Drug Administration surveillance project for the rapid detection of foodborne contamination events.
16706	562.189	Companion animal	Dog	Unicompartimental simple	D		PRJNA230969	SAMN04279511		2009	2008-01-22	North America	USA	USA:MI	Domestic carnivore			Whole genome sequencing of cultured E. coli as part of the US Food and Drug Administration surveillance project for the rapid detection of foodborne contamination events.
14269	562.189	Wild mammal	Deer	Ruminant	C		PRJNA230969	SAMN04448475		1975	1975-01-01	North America	USA	USA:PA	Wild ungulate			Whole genome sequencing of cultured E. coli as part of the US Food and Drug Administration surveillance project for the rapid detection of foodborne contamination events.
14832	562.189	Domestic mammal	Cow	Ruminant	C		PRJNA230969	SAMN04279539		1975	1975-01-01	North America	USA	USA:PA	Cattle			Whole genome sequencing of cultured E. coli as part of the US Food and Drug Administration surveillance project for the rapid detection of foodborne contamination events.
17135	562.189	Domestic mammal	Pig	Unicompartimental complex	B2		PRJNA230969	SAMN04279510		2008	2008-01-24	North America	USA	USA:TX	Swine			Whole genome sequencing of cultured E. coli as part of the US Food and Drug Administration surveillance project for the rapid detection of foodborne contamination events.
16707	562.189	Companion animal	Dog	Unicompartimental simple	B1		PRJNA230969	SAMN04279460		2006	2006-08-03	North America	USA	USA:NY	Domestic carnivore			Whole genome sequencing of cultured E. coli as part of the US Food and Drug Administration surveillance project for the rapid detection of foodborne contamination events.
14833	562.189	Domestic mammal	Cow	Ruminant	B1		PRJNA230969	SAMN04279445		2006	2006-03-09	North America	USA	USA:TX	Cattle			Whole genome sequencing of cultured E. coli as part of the US Food and Drug Administration surveillance project for the rapid detection of foodborne contamination events.
16960	562.189	Domestic mammal	Horse	Unicompartimental complex	B1		PRJNA230969	SAMN04279444		2006	2006-02-21	North America	USA	USA:CA	Horse			Whole genome sequencing of cultured E. coli as part of the US Food and Drug Administration surveillance project for the rapid detection of foodborne contamination events.
17136	562.189	Domestic mammal	Pig	Unicompartimental complex	C		PRJNA230969	SAMN05439338		1982	1982-08-23	North America	USA	USA:SD	Swine			Whole genome sequencing of cultured E. coli as part of the US Food and Drug Administration surveillance project for the rapid detection of foodborne contamination events.
16708	562.189	Companion animal	Dog	Unicompartimental simple	A		PRJNA230969	SAMN04279439		2006	2006-12-06	North America	USA	USA:NY	Domestic carnivore			Whole genome sequencing of cultured E. coli as part of the US Food and Drug Administration surveillance project for the rapid detection of foodborne contamination events.
14834	562.189	Domestic mammal	Cow	Ruminant	C		PRJNA230969	SAMN04279447		2006	2006-03-09	North America	USA	USA:TX	Cattle			Whole genome sequencing of cultured E. coli as part of the US Food and Drug Administration surveillance project for the rapid detection of foodborne contamination events.
14270	562.189	Wild mammal	Deer	Ruminant	E		PRJNA230969	SAMN04444412		2006	2006-03-27	North America	USA	USA:VA	Wild ungulate			Whole genome sequencing of cultured E. coli as part of the US Food and Drug Administration surveillance project for the rapid detection of foodborne contamination events.
16709	562.189	Companion animal	Dog	Unicompartimental simple	B2		PRJNA230969	SAMN04279436		2005	2005-12-06	North America	USA	USA:NY	Domestic carnivore			Whole genome sequencing of cultured E. coli as part of the US Food and Drug Administration surveillance project for the rapid detection of foodborne contamination events.
16710	562.189	Companion animal	Dog	Unicompartimental simple	B1		PRJNA230969	SAMN04279435		2005	2005-12-06	North America	USA	USA:NY	Domestic carnivore			Whole genome sequencing of cultured E. coli as part of the US Food and Drug Administration surveillance project for the rapid detection of foodborne contamination events.
16711	562.189	Companion animal	Dog	Unicompartimental simple	A		PRJNA230969	SAMN04279406		2004	2004-02-04	North America	USA	USA:MI	Domestic carnivore			Whole genome sequencing of cultured E. coli as part of the US Food and Drug Administration surveillance project for the rapid detection of foodborne contamination events.
16961	562.189	Domestic mammal	Horse	Unicompartimental complex	B1		PRJNA230969	SAMN04279443		2006	2006-02-21	North America	USA	USA:CA	Horse			Whole genome sequencing of cultured E. coli as part of the US Food and Drug Administration surveillance project for the rapid detection of foodborne contamination events.
14271	562.189	Wild mammal	Deer	Ruminant	C		PRJNA230969	SAMN04444411		2006	2006-02-20	North America	USA	USA:VA	Wild ungulate			Whole genome sequencing of cultured E. coli as part of the US Food and Drug Administration surveillance project for the rapid detection of foodborne contamination events.
16712	562.189	Companion animal	Dog	Unicompartimental simple	B1		PRJNA230969	SAMN04279437		2005	2005-12-06	North America	USA	USA:NY	Domestic carnivore			Whole genome sequencing of cultured E. coli as part of the US Food and Drug Administration surveillance project for the rapid detection of foodborne contamination events.
16713	562.189	Companion animal	Dog	Unicompartimental simple	A		PRJNA230969	SAMN04279434		2005	2005-12-06	North America	USA	USA:NY	Domestic carnivore			Whole genome sequencing of cultured E. coli as part of the US Food and Drug Administration surveillance project for the rapid detection of foodborne contamination events.
16714	562.189	Companion animal	Dog	Unicompartimental simple	B2		PRJNA230969	SAMN04279432		2006	2006-12-06	North America	USA	USA:NY	Domestic carnivore			Whole genome sequencing of cultured E. coli as part of the US Food and Drug Administration surveillance project for the rapid detection of foodborne contamination events.
18999	562.189	Domestic mammal	Sheep	Ruminant	B1		PRJNA230969	SAMN04279353		1970	1970-11-13	North America	USA	USA:PA	Small ruminant			Whole genome sequencing of cultured E. coli as part of the US Food and Drug Administration surveillance project for the rapid detection of foodborne contamination events.
16715	562.189	Companion animal	Dog	Unicompartimental simple	B1		PRJNA230969	SAMN04279378		2003	2003-05-01	North America	USA	USA:PA	Domestic carnivore			Whole genome sequencing of cultured E. coli as part of the US Food and Drug Administration surveillance project for the rapid detection of foodborne contamination events.
17137	562.19	Domestic mammal	Pig	Unicompartimental complex	A		PRJNA230969	SAMN04279424		2005	2005-07-28	North America	USA	USA:IA	Swine			Whole genome sequencing of cultured E. coli as part of the US Food and Drug Administration surveillance project for the rapid detection of foodborne contamination events.
16962	562.19	Domestic mammal	Horse	Unicompartimental complex	E		PRJNA230969	SAMN04279422		2005	2005-05-05	North America	USA	USA:VA	Horse			Whole genome sequencing of cultured E. coli as part of the US Food and Drug Administration surveillance project for the rapid detection of foodborne contamination events.
16871	562.19	Wild bird	Duck	Bird	B2		PRJNA230969	SAMN04279421		2005	2005-03-02	North America	USA	USA:AL	Wild bird			Whole genome sequencing of cultured E. coli as part of the US Food and Drug Administration surveillance project for the rapid detection of foodborne contamination events.
16716	562.19	Companion animal	Dog	Unicompartimental simple	B1		PRJNA230969	SAMN04279420		2005	2005-02-22	North America	USA	USA:NY	Domestic carnivore			Whole genome sequencing of cultured E. coli as part of the US Food and Drug Administration surveillance project for the rapid detection of foodborne contamination events.
16717	562.19	Companion animal	Dog	Unicompartimental simple	B2		PRJNA230969	SAMN04279411		2004	2004-11-29	North America	USA	USA:NY	Domestic carnivore			Whole genome sequencing of cultured E. coli as part of the US Food and Drug Administration surveillance project for the rapid detection of foodborne contamination events.
17138	562.19	Domestic mammal	Pig	Unicompartimental complex	A		PRJNA230969	SAMN04279419		2005	2005-01-25	North America	USA	USA:NE	Swine			Whole genome sequencing of cultured E. coli as part of the US Food and Drug Administration surveillance project for the rapid detection of foodborne contamination events.
16718	562.19	Companion animal	Dog	Unicompartimental simple	A		PRJNA230969	SAMN04279418		2005	2005-01-24	North America	USA	USA:NY	Domestic carnivore			Whole genome sequencing of cultured E. coli as part of the US Food and Drug Administration surveillance project for the rapid detection of foodborne contamination events.
16963	562.19	Domestic mammal	Horse	Unicompartimental complex	B2		PRJNA230969	SAMN04279417		2005	2005-01-20	North America	USA	USA:CO	Horse			Whole genome sequencing of cultured E. coli as part of the US Food and Drug Administration surveillance project for the rapid detection of foodborne contamination events.
16719	562.19	Companion animal	Dog	Unicompartimental simple	A		PRJNA230969	SAMN04279376		2003	2003-05-01	North America	USA	USA:PA	Domestic carnivore			Whole genome sequencing of cultured E. coli as part of the US Food and Drug Administration surveillance project for the rapid detection of foodborne contamination events.
14835	562.19	Domestic mammal	Cow	Ruminant	B1		PRJNA230969	SAMN04279382		2003	2003-08-14	North America	USA	USA:CO	Cattle			Whole genome sequencing of cultured E. coli as part of the US Food and Drug Administration surveillance project for the rapid detection of foodborne contamination events.
17139	562.19	Domestic mammal	Pig	Unicompartimental complex	A		PRJNA230969	SAMN04279352		1970	1970-11-30	North America	USA	USA:PA	Swine			Whole genome sequencing of cultured E. coli as part of the US Food and Drug Administration surveillance project for the rapid detection of foodborne contamination events.
14836	562.19	Domestic mammal	Cow	Ruminant	D		PRJNA230969	SAMN04279358		1970	1970-12-08	North America	USA	USA:PA	Cattle			Whole genome sequencing of cultured E. coli as part of the US Food and Drug Administration surveillance project for the rapid detection of foodborne contamination events.
14837	562.19	Domestic mammal	Cow	Ruminant	B1		PRJNA230969	SAMN04279383		2003	2003-08-14	North America	USA	USA:CO	Cattle			Whole genome sequencing of cultured E. coli as part of the US Food and Drug Administration surveillance project for the rapid detection of foodborne contamination events.
16720	562.19	Companion animal	Dog	Unicompartimental simple	B1		PRJNA230969	SAMN04279375		2003	2003-05-01	North America	USA	USA:PA	Domestic carnivore			Whole genome sequencing of cultured E. coli as part of the US Food and Drug Administration surveillance project for the rapid detection of foodborne contamination events.
14838	562.19	Domestic mammal	Cow	Ruminant	B1		PRJNA230969	SAMN04279372		2002	2002-11-26	North America	USA	USA:PA	Cattle			Whole genome sequencing of cultured E. coli as part of the US Food and Drug Administration surveillance project for the rapid detection of foodborne contamination events.
17140	562.19	Domestic mammal	Pig	Unicompartimental complex	D		PRJNA230969	SAMN04279350		1970	1970-11-10	North America	USA	USA:PA	Swine			Whole genome sequencing of cultured E. coli as part of the US Food and Drug Administration surveillance project for the rapid detection of foodborne contamination events.
14839	562.19	Domestic mammal	Cow	Ruminant	B1		PRJNA230969	SAMN04279364		1973	1973-02-06	North America	USA	USA:PA	Cattle			Whole genome sequencing of cultured E. coli as part of the US Food and Drug Administration surveillance project for the rapid detection of foodborne contamination events.
14840	562.19	Domestic mammal	Cow	Ruminant	B1		PRJNA230969	SAMN04279349		1972	1972-03-09	North America	USA	USA:PA	Cattle			Whole genome sequencing of cultured E. coli as part of the US Food and Drug Administration surveillance project for the rapid detection of foodborne contamination events.
17141	562.191	Domestic mammal	Pig	Unicompartimental complex	B2		PRJNA389557	SAMN07450613		2016	2016-09-06	Asia	Thailand	Thailand: Nakhon Pathom	Swine	NA		This is the umbrella project for a new project to sequence up to 200 Gram-negative MDR clinical isolates from Thailand.
17142	562.191	Domestic mammal	Pig	Unicompartimental complex	A		PRJNA381314	SAMN06052009		2014	2014-11-20	South America	Colombia	Colombia	Swine			Escherichia coli isolated from a swine farm in Colombia
17143	562.191	Domestic mammal	Pig	Unicompartimental complex	B1		PRJNA356952	SAMN06052010		2014	2014-11-20	South America	Colombia	Colombia	Swine			This study analyzed the antibiotic use and antimicrobial resistance in a swine farm in Colombia
14272	562.192	Domestic mammal	Cow	Ruminant	B1		PRJNA285020	SAMN06131776		2005	2005-08-09	Asia	Israel	Israel	Cattle			Escherichia coli of public health importance
14841	562.192	Domestic mammal	Cow	Ruminant	A		PRJNA285020	SAMN06131777		2016	2016	Asia	Israel	Israel	Cattle			Escherichia coli of public health importance
14842	562.192	Domestic mammal	Cow	Ruminant	B1		PRJNA285020	SAMN06131778		2016	2016	Asia	Israel	Israel	Cattle			Escherichia coli of public health importance
14843	562.192	Domestic mammal	Cow	Ruminant	A		PRJNA401213	SAMN07599872		2016	2016-08-28	Asia	India	India:Haryana, Karnal	Cattle			Indian field isolate;missing ribosomal protein genes;missing tRNA genes
14844	562.192	Domestic mammal	Cow	Ruminant	B1	31053578	PRJNA298331	SAMN04158431		2013	2013-03	North America	USA	Florida	Cattle			Whole genome sequencing of cultured E. coli as part of the US Food and Drug Administration surveillance project for the rapid detection of foodborne contamination events. Comparative genomics using Illumina sequencing
14845	562.192	Domestic mammal	Cow	Ruminant	B1	31053578	PRJNA298331	SAMN04158432		2013	2013-03	North America	USA	Florida	Cattle			Whole genome sequencing of cultured E. coli as part of the US Food and Drug Administration surveillance project for the rapid detection of foodborne contamination events. Comparative genomics using Illumina sequencing
14846	562.192	Domestic mammal	Cow	Ruminant	B1	31053578	PRJNA298331	SAMN04158433		2013	2013-03	North America	USA	Florida	Cattle			Whole genome sequencing of cultured E. coli as part of the US Food and Drug Administration surveillance project for the rapid detection of foodborne contamination events. Comparative genomics using Illumina sequencing
14847	562.192	Domestic mammal	Cow	Ruminant	B1	31053578	PRJNA298331	SAMN04158434	SRS1117353	2013	2013-03	North America	USA	Florida	Cattle			Whole genome sequencing of cultured E. coli as part of the US Food and Drug Administration surveillance project for the rapid detection of foodborne contamination events. Comparative genomics using Illumina sequencing
14848	562.192	Domestic mammal	Cow	Ruminant	B1	31053578	PRJNA298331	SAMN04160753	SRS1117346	2013	2013-03	North America	USA	Florida	Cattle			Whole genome sequencing of cultured E. coli as part of the US Food and Drug Administration surveillance project for the rapid detection of foodborne contamination events. Comparative genomics using Illumina sequencing
14849	562.192	Domestic mammal	Cow	Ruminant	B1	31053578	PRJNA298331	SAMN04160754	SRS1117357	2013	2013-03	North America	USA	Florida	Cattle			Whole genome sequencing of cultured E. coli as part of the US Food and Drug Administration surveillance project for the rapid detection of foodborne contamination events. Comparative genomics using Illumina sequencing
14850	562.192	Domestic mammal	Cow	Ruminant	B1	31053578	PRJNA298331	SAMN04160755	SRS1117355	2013	2013-03	North America	USA	Florida	Cattle			Whole genome sequencing of cultured E. coli as part of the US Food and Drug Administration surveillance project for the rapid detection of foodborne contamination events. Comparative genomics using Illumina sequencing
14851	562.192	Domestic mammal	Cow	Ruminant	E	31053578	PRJNA298331	SAMN04160756	SRS1117347	2013	2013-03	North America	USA	Florida	Cattle			Whole genome sequencing of cultured E. coli as part of the US Food and Drug Administration surveillance project for the rapid detection of foodborne contamination events. Comparative genomics using Illumina sequencing
14852	562.192	Domestic mammal	Cow	Ruminant	E	31053578	PRJNA298331	SAMN04160759	SRS1117351	2013	2013-03	North America	USA	Florida	Cattle			Whole genome sequencing of cultured E. coli as part of the US Food and Drug Administration surveillance project for the rapid detection of foodborne contamination events. Comparative genomics using Illumina sequencing
14853	562.192	Domestic mammal	Cow	Ruminant	D	31053578	PRJNA298331	SAMN04160760	SRS1117344	2013	2013-03	North America	USA	Florida	Cattle			Whole genome sequencing of cultured E. coli as part of the US Food and Drug Administration surveillance project for the rapid detection of foodborne contamination events. Comparative genomics using Illumina sequencing
14854	562.192	Domestic mammal	Cow	Ruminant	B1	31053578	PRJNA298331	SAMN04158429		2013	2013-03	North America	USA	Florida	Cattle			Whole genome sequencing of cultured E. coli as part of the US Food and Drug Administration surveillance project for the rapid detection of foodborne contamination events. Comparative genomics using Illumina sequencing
14855	562.192	Domestic mammal	Cow	Ruminant	B1	31053578	PRJNA298331	SAMN04158430		2013	2013-03	North America	USA	Florida	Cattle			Whole genome sequencing of cultured E. coli as part of the US Food and Drug Administration surveillance project for the rapid detection of foodborne contamination events. Comparative genomics using Illumina sequencing
14856	562.192	Domestic mammal	Cow	Ruminant	E	31053578	PRJNA298331	SAMN04160751	SRS1117348	2013	2013-03	North America	USA	Florida	Cattle			Whole genome sequencing of cultured E. coli as part of the US Food and Drug Administration surveillance project for the rapid detection of foodborne contamination events. Comparative genomics using Illumina sequencing
14857	562.192	Domestic mammal	Cow	Ruminant	B1	31053578	PRJNA298331	SAMN04160752	SRS1117345	2013	2013-03	North America	USA	Florida	Cattle			Whole genome sequencing of cultured E. coli as part of the US Food and Drug Administration surveillance project for the rapid detection of foodborne contamination events. Comparative genomics using Illumina sequencing
14858	562.192	Domestic mammal	Cow	Ruminant	B1	31053578	PRJNA298331	SAMN04160758	SRS1117354	2013	2013-03	North America	USA	Florida	Cattle			Whole genome sequencing of cultured E. coli as part of the US Food and Drug Administration surveillance project for the rapid detection of foodborne contamination events. Comparative genomics using Illumina sequencing
17144	562.192	Domestic mammal	Pig	Unicompartimental complex	A		PRJNA383591	SAMN07488871		2011	2011	North America	USA	USA: Midwest	Swine	Healthy		Whole genome sequencing of Shiga toxin-producing Escherichia coli strains isolated from different sources to understand how pathogens respond to food-related stresses and cause disease, and to identify biomarkers.
17145	562.192	Domestic mammal	Pig	Unicompartimental complex	A		PRJNA383591	SAMN07488860		2000	2000-10-16	North America	USA	USA: Nebraska	Swine			Whole genome sequencing of Shiga toxin-producing Escherichia coli strains isolated from different sources to understand how pathogens respond to food-related stresses and cause disease, and to identify biomarkers.
17146	562.192	Domestic mammal	Pig	Unicompartimental complex	A		PRJNA383591	SAMN07488861		2001	2001-02-06	North America	USA	USA: Minnesota	Swine			Whole genome sequencing of Shiga toxin-producing Escherichia coli strains isolated from different sources to understand how pathogens respond to food-related stresses and cause disease, and to identify biomarkers.
17147	562.192	Domestic mammal	Pig	Unicompartimental complex	B1		PRJNA383591	SAMN07488859		2000	2000-10-30	North America	USA	USA: Iowa	Swine			Whole genome sequencing of Shiga toxin-producing Escherichia coli strains isolated from different sources to understand how pathogens respond to food-related stresses and cause disease, and to identify biomarkers.
17148	562.192	Domestic mammal	Pig	Unicompartimental complex	A		PRJNA383591	SAMN07488857		2000	2000-10-02	North America	USA	USA: Iowa	Swine			Whole genome sequencing of Shiga toxin-producing Escherichia coli strains isolated from different sources to understand how pathogens respond to food-related stresses and cause disease, and to identify biomarkers.
17149	562.192	Domestic mammal	Pig	Unicompartimental complex	A		PRJNA383591	SAMN07488852				Europe	Italy	Italy	Swine			Whole genome sequencing of Shiga toxin-producing Escherichia coli strains isolated from different sources to understand how pathogens respond to food-related stresses and cause disease, and to identify biomarkers.
17150	562.192	Domestic mammal	Pig	Unicompartimental complex	A		PRJNA383591	SAMN07488843		2014	2014	North America	USA	USA: Ohio	Swine	Healthy		Whole genome sequencing of Shiga toxin-producing Escherichia coli strains isolated from different sources to understand how pathogens respond to food-related stresses and cause disease, and to identify biomarkers.
17151	562.192	Domestic mammal	Pig	Unicompartimental complex	A		PRJNA383591	SAMN07488846		2014	2014	North America	USA	USA: Ohio	Swine	Healthy		Whole genome sequencing of Shiga toxin-producing Escherichia coli strains isolated from different sources to understand how pathogens respond to food-related stresses and cause disease, and to identify biomarkers.
17152	562.192	Domestic mammal	Pig	Unicompartimental complex	B1		PRJNA383591	SAMN07488841		2014	2014	North America	USA	USA: Ohio	Swine	Healthy		Whole genome sequencing of Shiga toxin-producing Escherichia coli strains isolated from different sources to understand how pathogens respond to food-related stresses and cause disease, and to identify biomarkers.
17153	562.192	Domestic mammal	Pig	Unicompartimental complex	B1		PRJNA383591	SAMN07488839				Europe	Poland	Poland	Swine	Jejunum		Whole genome sequencing of Shiga toxin-producing Escherichia coli strains isolated from different sources to understand how pathogens respond to food-related stresses and cause disease, and to identify biomarkers.
17154	562.192	Domestic mammal	Pig	Unicompartimental complex	B1		PRJNA383591	SAMN07488867		2011	2011	North America	USA	USA: Midwest	Swine	Healthy		Whole genome sequencing of Shiga toxin-producing Escherichia coli strains isolated from different sources to understand how pathogens respond to food-related stresses and cause disease, and to identify biomarkers.
17155	562.192	Domestic mammal	Pig	Unicompartimental complex	A		PRJNA383591	SAMN07488837				Asia	Hungary	Hungary	Swine			Whole genome sequencing of Shiga toxin-producing Escherichia coli strains isolated from different sources to understand how pathogens respond to food-related stresses and cause disease, and to identify biomarkers.
17156	562.192	Domestic mammal	Pig	Unicompartimental complex	B1		PRJNA383591	SAMN07488850		2014	2014	North America	USA	USA: Ohio	Swine	Healthy		Whole genome sequencing of Shiga toxin-producing Escherichia coli strains isolated from different sources to understand how pathogens respond to food-related stresses and cause disease, and to identify biomarkers.
17157	562.192	Domestic mammal	Pig	Unicompartimental complex	B1		PRJNA383591	SAMN07488866		2011	2011	North America	USA	USA: Midwest	Swine	Healthy		Whole genome sequencing of Shiga toxin-producing Escherichia coli strains isolated from different sources to understand how pathogens respond to food-related stresses and cause disease, and to identify biomarkers.
17158	562.192	Domestic mammal	Pig	Unicompartimental complex	B1		PRJNA383591	SAMN07488855		2001	2001-02-06	North America	USA	USA: Minnesota	Swine			Whole genome sequencing of Shiga toxin-producing Escherichia coli strains isolated from different sources to understand how pathogens respond to food-related stresses and cause disease, and to identify biomarkers.
17159	562.192	Domestic mammal	Pig	Unicompartimental complex	A		PRJNA383591	SAMN07488862		2000	2000-10-02	North America	USA	USA: Iowa	Swine			Whole genome sequencing of Shiga toxin-producing Escherichia coli strains isolated from different sources to understand how pathogens respond to food-related stresses and cause disease, and to identify biomarkers.
17160	562.192	Domestic mammal	Pig	Unicompartimental complex	B1		PRJNA383591	SAMN07488849		2014	2014	North America	USA	USA: Ohio	Swine	Healthy		Whole genome sequencing of Shiga toxin-producing Escherichia coli strains isolated from different sources to understand how pathogens respond to food-related stresses and cause disease, and to identify biomarkers.
17161	562.192	Domestic mammal	Pig	Unicompartimental complex	D		PRJNA383591	SAMN07488854		2000	2000-10-17	North America	USA	USA: Iowa	Swine			Whole genome sequencing of Shiga toxin-producing Escherichia coli strains isolated from different sources to understand how pathogens respond to food-related stresses and cause disease, and to identify biomarkers.
17162	562.192	Domestic mammal	Pig	Unicompartimental complex	B1		PRJNA383591	SAMN07488848		2014	2014	North America	USA	USA: Ohio	Swine	Healthy		Whole genome sequencing of Shiga toxin-producing Escherichia coli strains isolated from different sources to understand how pathogens respond to food-related stresses and cause disease, and to identify biomarkers.
17163	562.192	Domestic mammal	Pig	Unicompartimental complex	A		PRJNA383591	SAMN07488847		2014	2014	North America	USA	USA: Ohio	Swine	Healthy		Whole genome sequencing of Shiga toxin-producing Escherichia coli strains isolated from different sources to understand how pathogens respond to food-related stresses and cause disease, and to identify biomarkers.
17164	562.192	Domestic mammal	Pig	Unicompartimental complex	B1		PRJNA383591	SAMN07488853		2001	2001-02-05	North America	USA	USA: Iowa	Swine			Whole genome sequencing of Shiga toxin-producing Escherichia coli strains isolated from different sources to understand how pathogens respond to food-related stresses and cause disease, and to identify biomarkers.
17165	562.192	Domestic mammal	Pig	Unicompartimental complex	B1		PRJNA383591	SAMN07488858		2000	2000-10-16	North America	USA	USA: Nebraska	Swine			Whole genome sequencing of Shiga toxin-producing Escherichia coli strains isolated from different sources to understand how pathogens respond to food-related stresses and cause disease, and to identify biomarkers.
17166	562.192	Domestic mammal	Pig	Unicompartimental complex	B1		PRJNA383591	SAMN07488845		2014	2014	North America	USA	USA: Ohio	Swine	Healthy		Whole genome sequencing of Shiga toxin-producing Escherichia coli strains isolated from different sources to understand how pathogens respond to food-related stresses and cause disease, and to identify biomarkers.
17167	562.192	Domestic mammal	Pig	Unicompartimental complex	B1		PRJNA383591	SAMN07488872		2011	2011	North America	USA	USA: Midwest	Swine	Healthy		Whole genome sequencing of Shiga toxin-producing Escherichia coli strains isolated from different sources to understand how pathogens respond to food-related stresses and cause disease, and to identify biomarkers.
17168	562.192	Domestic mammal	Pig	Unicompartimental complex	B1		PRJNA383591	SAMN07488870		2011	2011	North America	USA	USA: Midwest	Swine	Healthy		Whole genome sequencing of Shiga toxin-producing Escherichia coli strains isolated from different sources to understand how pathogens respond to food-related stresses and cause disease, and to identify biomarkers.
17169	562.193	Domestic mammal	Pig	Unicompartimental complex	B1		PRJNA383591	SAMN07488856		2000	2000-09-20	North America	USA	USA: Michigan	Swine			Whole genome sequencing of Shiga toxin-producing Escherichia coli strains isolated from different sources to understand how pathogens respond to food-related stresses and cause disease, and to identify biomarkers.
17170	562.193	Domestic mammal	Pig	Unicompartimental complex	B1		PRJNA383591	SAMN07488844		2014	2014	North America	USA	USA: Ohio	Swine	Healthy		Whole genome sequencing of Shiga toxin-producing Escherichia coli strains isolated from different sources to understand how pathogens respond to food-related stresses and cause disease, and to identify biomarkers.
17171	562.193	Domestic mammal	Pig	Unicompartimental complex	B1		PRJNA383591	SAMN07488842		2014	2014	North America	USA	USA: Ohio	Swine	Healthy		Whole genome sequencing of Shiga toxin-producing Escherichia coli strains isolated from different sources to understand how pathogens respond to food-related stresses and cause disease, and to identify biomarkers.
17172	562.193	Domestic mammal	Pig	Unicompartimental complex	B1		PRJNA383591	SAMN07488840		2014	2014	North America	USA	USA: Ohio	Swine	Healthy		Whole genome sequencing of Shiga toxin-producing Escherichia coli strains isolated from different sources to understand how pathogens respond to food-related stresses and cause disease, and to identify biomarkers.
14859	562.193	Domestic mammal	Cow	Ruminant	B1		PRJNA298331	SAMN04942834		2015	2015-09-23	North America	USA	USA: FL	Cattle			Whole genome sequencing of cultured E. coli as part of the US Food and Drug Administration surveillance project for the rapid detection of foodborne contamination events. Comparative genomics using Illumina sequencing
14860	562.193	Domestic mammal	Cow	Ruminant	E		PRJNA298331	SAMN04942832		2015	2015-09-15	North America	USA	USA: FL	Cattle			Whole genome sequencing of cultured E. coli as part of the US Food and Drug Administration surveillance project for the rapid detection of foodborne contamination events. Comparative genomics using Illumina sequencing
14861	562.193	Domestic mammal	Cow	Ruminant	B1		PRJNA298331	SAMN04942836		2015	2015-09-23	North America	USA	USA: FL	Cattle			Whole genome sequencing of cultured E. coli as part of the US Food and Drug Administration surveillance project for the rapid detection of foodborne contamination events. Comparative genomics using Illumina sequencing
14862	562.193	Domestic mammal	Cow	Ruminant	B1		PRJNA298331	SAMN04942837		2015	2015-09-23	North America	USA	USA: FL	Cattle			Whole genome sequencing of cultured E. coli as part of the US Food and Drug Administration surveillance project for the rapid detection of foodborne contamination events. Comparative genomics using Illumina sequencing
14863	562.193	Domestic mammal	Cow	Ruminant	B1		PRJNA298331	SAMN04942835		2015	2015-09-23	North America	USA	USA: FL	Cattle			Whole genome sequencing of cultured E. coli as part of the US Food and Drug Administration surveillance project for the rapid detection of foodborne contamination events. Comparative genomics using Illumina sequencing
14864	562.193	Domestic mammal	Cow	Ruminant	B1		PRJNA298331	SAMN04942838		2015	2015-09-23	North America	USA	USA: FL	Cattle			Whole genome sequencing of cultured E. coli as part of the US Food and Drug Administration surveillance project for the rapid detection of foodborne contamination events. Comparative genomics using Illumina sequencing
14865	562.193	Domestic mammal	Cow	Ruminant	B1		PRJNA298331	SAMN05163875		2015	2015-10-03	North America	USA	USA: FL	Cattle			Whole genome sequencing of cultured E. coli as part of the US Food and Drug Administration surveillance project for the rapid detection of foodborne contamination events. Comparative genomics using Illumina sequencing
14866	562.193	Domestic mammal	Cow	Ruminant	A		PRJNA298331	SAMN05232925		2015	2015-10-29	North America	USA	USA: FL	Cattle			Whole genome sequencing of cultured E. coli as part of the US Food and Drug Administration surveillance project for the rapid detection of foodborne contamination events. Comparative genomics using Illumina sequencing
14867	562.193	Domestic mammal	Cow	Ruminant	A		PRJNA298331	SAMN05232919		2015	2015-10-29	North America	USA	USA: FL	Cattle			Whole genome sequencing of cultured E. coli as part of the US Food and Drug Administration surveillance project for the rapid detection of foodborne contamination events. Comparative genomics using Illumina sequencing
14868	562.193	Domestic mammal	Cow	Ruminant	A		PRJNA298331	SAMN05232928		2015	2015-10-29	North America	USA	USA: FL	Cattle			Whole genome sequencing of cultured E. coli as part of the US Food and Drug Administration surveillance project for the rapid detection of foodborne contamination events. Comparative genomics using Illumina sequencing
14869	562.193	Domestic mammal	Cow	Ruminant	A		PRJNA298331	SAMN05232927		2015	2015-10-29	North America	USA	USA: FL	Cattle			Whole genome sequencing of cultured E. coli as part of the US Food and Drug Administration surveillance project for the rapid detection of foodborne contamination events. Comparative genomics using Illumina sequencing
14870	562.193	Domestic mammal	Cow	Ruminant	A		PRJNA298331	SAMN05232923		2015	2015-10-29	North America	USA	USA: FL	Cattle			Whole genome sequencing of cultured E. coli as part of the US Food and Drug Administration surveillance project for the rapid detection of foodborne contamination events. Comparative genomics using Illumina sequencing
14871	562.193	Domestic mammal	Cow	Ruminant	B1		PRJNA298331	SAMN05163873		2015	2015-10-03	North America	USA	USA: FL	Cattle			Whole genome sequencing of cultured E. coli as part of the US Food and Drug Administration surveillance project for the rapid detection of foodborne contamination events. Comparative genomics using Illumina sequencing
14872	562.193	Domestic mammal	Cow	Ruminant	A		PRJNA298331	SAMN05232921		2015	2015-10-29	North America	USA	USA: FL	Cattle			Whole genome sequencing of cultured E. coli as part of the US Food and Drug Administration surveillance project for the rapid detection of foodborne contamination events. Comparative genomics using Illumina sequencing
14873	562.193	Domestic mammal	Cow	Ruminant	B1		PRJNA298331	SAMN05232920		2015	2015-10-29	North America	USA	USA: FL	Cattle			Whole genome sequencing of cultured E. coli as part of the US Food and Drug Administration surveillance project for the rapid detection of foodborne contamination events. Comparative genomics using Illumina sequencing
14874	562.193	Domestic mammal	Cow	Ruminant	E		PRJNA298331	SAMN05232930		2015	2015-10-29	North America	USA	USA: FL	Cattle			Whole genome sequencing of cultured E. coli as part of the US Food and Drug Administration surveillance project for the rapid detection of foodborne contamination events. Comparative genomics using Illumina sequencing
17173	562.193	Domestic mammal	Pig	Unicompartimental complex	C		PRJEB21464	SAMEA104140448		2007	2007	Oceania	Australia		Swine			Ausgem represents a strategic alliance and collaborative partnership between the New South Wales Department of Primary Industries’ Elizabeth Macarthur Agricultural Institute (EMAI) and the ithree institute at the University of Technology Sydney (UTS) to provide a unique set of translational skills, knowledge and facilities enabling high throughput sequence analysis of a range of pathogen genomes …
17174	562.193	Domestic mammal	Pig	Unicompartimental complex	A		PRJEB21464	SAMEA104140488		2007	2007	Oceania	Australia		Swine			Ausgem represents a strategic alliance and collaborative partnership between the New South Wales Department of Primary Industries’ Elizabeth Macarthur Agricultural Institute (EMAI) and the ithree institute at the University of Technology Sydney (UTS) to provide a unique set of translational skills, knowledge and facilities enabling high throughput sequence analysis of a range of pathogen genomes …
17175	562.193	Domestic mammal	Pig	Unicompartimental complex	B1		PRJEB21464	SAMEA104140460		2007	2007	Oceania	Australia		Swine			Ausgem represents a strategic alliance and collaborative partnership between the New South Wales Department of Primary Industries’ Elizabeth Macarthur Agricultural Institute (EMAI) and the ithree institute at the University of Technology Sydney (UTS) to provide a unique set of translational skills, knowledge and facilities enabling high throughput sequence analysis of a range of pathogen genomes …
17176	562.193	Domestic mammal	Pig	Unicompartimental complex	B1		PRJEB21464	SAMEA104140472		2007	2007	Oceania	Australia		Swine			Ausgem represents a strategic alliance and collaborative partnership between the New South Wales Department of Primary Industries’ Elizabeth Macarthur Agricultural Institute (EMAI) and the ithree institute at the University of Technology Sydney (UTS) to provide a unique set of translational skills, knowledge and facilities enabling high throughput sequence analysis of a range of pathogen genomes …
17177	562.193	Domestic mammal	Pig	Unicompartimental complex	C		PRJEB21464	SAMEA104140457		2007	2007	Oceania	Australia		Swine			Ausgem represents a strategic alliance and collaborative partnership between the New South Wales Department of Primary Industries’ Elizabeth Macarthur Agricultural Institute (EMAI) and the ithree institute at the University of Technology Sydney (UTS) to provide a unique set of translational skills, knowledge and facilities enabling high throughput sequence analysis of a range of pathogen genomes …
17178	562.193	Domestic mammal	Pig	Unicompartimental complex	B1		PRJEB21464	SAMEA104140480		2007	2007	Oceania	Australia		Swine			Ausgem represents a strategic alliance and collaborative partnership between the New South Wales Department of Primary Industries’ Elizabeth Macarthur Agricultural Institute (EMAI) and the ithree institute at the University of Technology Sydney (UTS) to provide a unique set of translational skills, knowledge and facilities enabling high throughput sequence analysis of a range of pathogen genomes …
17179	562.193	Domestic mammal	Pig	Unicompartimental complex	B1		PRJEB21464	SAMEA104140463		2007	2007	Oceania	Australia		Swine			Ausgem represents a strategic alliance and collaborative partnership between the New South Wales Department of Primary Industries’ Elizabeth Macarthur Agricultural Institute (EMAI) and the ithree institute at the University of Technology Sydney (UTS) to provide a unique set of translational skills, knowledge and facilities enabling high throughput sequence analysis of a range of pathogen genomes …
17180	562.193	Domestic mammal	Pig	Unicompartimental complex	A		PRJEB21464	SAMEA104140467		2007	2007	Oceania	Australia		Swine			Ausgem represents a strategic alliance and collaborative partnership between the New South Wales Department of Primary Industries’ Elizabeth Macarthur Agricultural Institute (EMAI) and the ithree institute at the University of Technology Sydney (UTS) to provide a unique set of translational skills, knowledge and facilities enabling high throughput sequence analysis of a range of pathogen genomes …
17181	562.193	Domestic mammal	Pig	Unicompartimental complex	A		PRJEB21464	SAMEA104140464		2007	2007	Oceania	Australia		Swine			Ausgem represents a strategic alliance and collaborative partnership between the New South Wales Department of Primary Industries’ Elizabeth Macarthur Agricultural Institute (EMAI) and the ithree institute at the University of Technology Sydney (UTS) to provide a unique set of translational skills, knowledge and facilities enabling high throughput sequence analysis of a range of pathogen genomes …
17182	562.193	Domestic mammal	Pig	Unicompartimental complex	A		PRJEB21464	SAMEA104140453		2007	2007	Oceania	Australia		Swine			Ausgem represents a strategic alliance and collaborative partnership between the New South Wales Department of Primary Industries’ Elizabeth Macarthur Agricultural Institute (EMAI) and the ithree institute at the University of Technology Sydney (UTS) to provide a unique set of translational skills, knowledge and facilities enabling high throughput sequence analysis of a range of pathogen genomes …
17183	562.193	Domestic mammal	Pig	Unicompartimental complex	B1		PRJEB21464	SAMEA104140450		2007	2007	Oceania	Australia		Swine			Ausgem represents a strategic alliance and collaborative partnership between the New South Wales Department of Primary Industries’ Elizabeth Macarthur Agricultural Institute (EMAI) and the ithree institute at the University of Technology Sydney (UTS) to provide a unique set of translational skills, knowledge and facilities enabling high throughput sequence analysis of a range of pathogen genomes …
17184	562.193	Domestic mammal	Pig	Unicompartimental complex	B1		PRJEB21464	SAMEA104140458		2007	2007	Oceania	Australia		Swine			Ausgem represents a strategic alliance and collaborative partnership between the New South Wales Department of Primary Industries’ Elizabeth Macarthur Agricultural Institute (EMAI) and the ithree institute at the University of Technology Sydney (UTS) to provide a unique set of translational skills, knowledge and facilities enabling high throughput sequence analysis of a range of pathogen genomes …
17185	562.193	Domestic mammal	Pig	Unicompartimental complex	A		PRJEB21464	SAMEA104140468		2007	2007	Oceania	Australia		Swine			Ausgem represents a strategic alliance and collaborative partnership between the New South Wales Department of Primary Industries’ Elizabeth Macarthur Agricultural Institute (EMAI) and the ithree institute at the University of Technology Sydney (UTS) to provide a unique set of translational skills, knowledge and facilities enabling high throughput sequence analysis of a range of pathogen genomes …
17186	562.193	Domestic mammal	Pig	Unicompartimental complex	A		PRJEB21464	SAMEA104140459		2007	2007	Oceania	Australia		Swine			Ausgem represents a strategic alliance and collaborative partnership between the New South Wales Department of Primary Industries’ Elizabeth Macarthur Agricultural Institute (EMAI) and the ithree institute at the University of Technology Sydney (UTS) to provide a unique set of translational skills, knowledge and facilities enabling high throughput sequence analysis of a range of pathogen genomes …
17187	562.193	Domestic mammal	Pig	Unicompartimental complex	E		PRJEB21464	SAMEA104140489		2007	2007	Oceania	Australia		Swine			Ausgem represents a strategic alliance and collaborative partnership between the New South Wales Department of Primary Industries’ Elizabeth Macarthur Agricultural Institute (EMAI) and the ithree institute at the University of Technology Sydney (UTS) to provide a unique set of translational skills, knowledge and facilities enabling high throughput sequence analysis of a range of pathogen genomes …
17188	562.193	Domestic mammal	Pig	Unicompartimental complex	E		PRJEB21464	SAMEA104140470		2007	2007	Oceania	Australia		Swine			Ausgem represents a strategic alliance and collaborative partnership between the New South Wales Department of Primary Industries’ Elizabeth Macarthur Agricultural Institute (EMAI) and the ithree institute at the University of Technology Sydney (UTS) to provide a unique set of translational skills, knowledge and facilities enabling high throughput sequence analysis of a range of pathogen genomes …
17189	562.193	Domestic mammal	Pig	Unicompartimental complex	A		PRJEB21464	SAMEA104140482		2007	2007	Oceania	Australia		Swine			Ausgem represents a strategic alliance and collaborative partnership between the New South Wales Department of Primary Industries’ Elizabeth Macarthur Agricultural Institute (EMAI) and the ithree institute at the University of Technology Sydney (UTS) to provide a unique set of translational skills, knowledge and facilities enabling high throughput sequence analysis of a range of pathogen genomes …
17190	562.193	Domestic mammal	Pig	Unicompartimental complex	A		PRJEB21464	SAMEA104140487		2007	2007	Oceania	Australia		Swine			Ausgem represents a strategic alliance and collaborative partnership between the New South Wales Department of Primary Industries’ Elizabeth Macarthur Agricultural Institute (EMAI) and the ithree institute at the University of Technology Sydney (UTS) to provide a unique set of translational skills, knowledge and facilities enabling high throughput sequence analysis of a range of pathogen genomes …
17191	562.193	Domestic mammal	Pig	Unicompartimental complex	D		PRJEB21464	SAMEA104140452		2007	2007	Oceania	Australia		Swine			Ausgem represents a strategic alliance and collaborative partnership between the New South Wales Department of Primary Industries’ Elizabeth Macarthur Agricultural Institute (EMAI) and the ithree institute at the University of Technology Sydney (UTS) to provide a unique set of translational skills, knowledge and facilities enabling high throughput sequence analysis of a range of pathogen genomes …
17192	562.193	Domestic mammal	Pig	Unicompartimental complex	A		PRJEB21464	SAMEA104140478		2007	2007	Oceania	Australia		Swine			Ausgem represents a strategic alliance and collaborative partnership between the New South Wales Department of Primary Industries’ Elizabeth Macarthur Agricultural Institute (EMAI) and the ithree institute at the University of Technology Sydney (UTS) to provide a unique set of translational skills, knowledge and facilities enabling high throughput sequence analysis of a range of pathogen genomes …
17193	562.193	Domestic mammal	Pig	Unicompartimental complex	A		PRJEB21464	SAMEA104140451		2007	2007	Oceania	Australia		Swine			Ausgem represents a strategic alliance and collaborative partnership between the New South Wales Department of Primary Industries’ Elizabeth Macarthur Agricultural Institute (EMAI) and the ithree institute at the University of Technology Sydney (UTS) to provide a unique set of translational skills, knowledge and facilities enabling high throughput sequence analysis of a range of pathogen genomes …
17194	562.193	Domestic mammal	Pig	Unicompartimental complex	A		PRJEB21464	SAMEA104140443		2007	2007	Oceania	Australia		Swine			Ausgem represents a strategic alliance and collaborative partnership between the New South Wales Department of Primary Industries’ Elizabeth Macarthur Agricultural Institute (EMAI) and the ithree institute at the University of Technology Sydney (UTS) to provide a unique set of translational skills, knowledge and facilities enabling high throughput sequence analysis of a range of pathogen genomes …
17195	562.193	Domestic mammal	Pig	Unicompartimental complex	E		PRJEB21464	SAMEA104140474		2007	2007	Oceania	Australia		Swine			Ausgem represents a strategic alliance and collaborative partnership between the New South Wales Department of Primary Industries’ Elizabeth Macarthur Agricultural Institute (EMAI) and the ithree institute at the University of Technology Sydney (UTS) to provide a unique set of translational skills, knowledge and facilities enabling high throughput sequence analysis of a range of pathogen genomes …
17196	562.193	Domestic mammal	Pig	Unicompartimental complex	B1		PRJEB21464	SAMEA104140469		2007	2007	Oceania	Australia		Swine			Ausgem represents a strategic alliance and collaborative partnership between the New South Wales Department of Primary Industries’ Elizabeth Macarthur Agricultural Institute (EMAI) and the ithree institute at the University of Technology Sydney (UTS) to provide a unique set of translational skills, knowledge and facilities enabling high throughput sequence analysis of a range of pathogen genomes …
17197	562.193	Domestic mammal	Pig	Unicompartimental complex	B1		PRJEB21464	SAMEA104140462		2007	2007	Oceania	Australia		Swine			Ausgem represents a strategic alliance and collaborative partnership between the New South Wales Department of Primary Industries’ Elizabeth Macarthur Agricultural Institute (EMAI) and the ithree institute at the University of Technology Sydney (UTS) to provide a unique set of translational skills, knowledge and facilities enabling high throughput sequence analysis of a range of pathogen genomes …
17198	562.193	Domestic mammal	Pig	Unicompartimental complex	C		PRJEB21464	SAMEA104140445		2007	2007	Oceania	Australia		Swine			Ausgem represents a strategic alliance and collaborative partnership between the New South Wales Department of Primary Industries’ Elizabeth Macarthur Agricultural Institute (EMAI) and the ithree institute at the University of Technology Sydney (UTS) to provide a unique set of translational skills, knowledge and facilities enabling high throughput sequence analysis of a range of pathogen genomes …
17199	562.193	Domestic mammal	Pig	Unicompartimental complex	A		PRJEB21464	SAMEA104140447		2007	2007	Oceania	Australia		Swine			Ausgem represents a strategic alliance and collaborative partnership between the New South Wales Department of Primary Industries’ Elizabeth Macarthur Agricultural Institute (EMAI) and the ithree institute at the University of Technology Sydney (UTS) to provide a unique set of translational skills, knowledge and facilities enabling high throughput sequence analysis of a range of pathogen genomes …
17200	562.193	Domestic mammal	Pig	Unicompartimental complex	A		PRJEB21464	SAMEA104140479		2007	2007	Oceania	Australia		Swine			Ausgem represents a strategic alliance and collaborative partnership between the New South Wales Department of Primary Industries’ Elizabeth Macarthur Agricultural Institute (EMAI) and the ithree institute at the University of Technology Sydney (UTS) to provide a unique set of translational skills, knowledge and facilities enabling high throughput sequence analysis of a range of pathogen genomes …
17201	562.193	Domestic mammal	Pig	Unicompartimental complex	B1		PRJEB21464	SAMEA104140444		2007	2007	Oceania	Australia		Swine			Ausgem represents a strategic alliance and collaborative partnership between the New South Wales Department of Primary Industries’ Elizabeth Macarthur Agricultural Institute (EMAI) and the ithree institute at the University of Technology Sydney (UTS) to provide a unique set of translational skills, knowledge and facilities enabling high throughput sequence analysis of a range of pathogen genomes …
17202	562.193	Domestic mammal	Pig	Unicompartimental complex	A		PRJEB21464	SAMEA104140465		2007	2007	Oceania	Australia		Swine			Ausgem represents a strategic alliance and collaborative partnership between the New South Wales Department of Primary Industries’ Elizabeth Macarthur Agricultural Institute (EMAI) and the ithree institute at the University of Technology Sydney (UTS) to provide a unique set of translational skills, knowledge and facilities enabling high throughput sequence analysis of a range of pathogen genomes …
17203	562.194	Domestic mammal	Pig	Unicompartimental complex	A		PRJEB21464	SAMEA104140473		2007	2007	Oceania	Australia		Swine			Ausgem represents a strategic alliance and collaborative partnership between the New South Wales Department of Primary Industries’ Elizabeth Macarthur Agricultural Institute (EMAI) and the ithree institute at the University of Technology Sydney (UTS) to provide a unique set of translational skills, knowledge and facilities enabling high throughput sequence analysis of a range of pathogen genomes …
17204	562.194	Domestic mammal	Pig	Unicompartimental complex	A		PRJEB21464	SAMEA104140446		2007	2007	Oceania	Australia		Swine			Ausgem represents a strategic alliance and collaborative partnership between the New South Wales Department of Primary Industries’ Elizabeth Macarthur Agricultural Institute (EMAI) and the ithree institute at the University of Technology Sydney (UTS) to provide a unique set of translational skills, knowledge and facilities enabling high throughput sequence analysis of a range of pathogen genomes …
17205	562.194	Domestic mammal	Pig	Unicompartimental complex	A		PRJEB21464	SAMEA104140481		2007	2007	Oceania	Australia		Swine			Ausgem represents a strategic alliance and collaborative partnership between the New South Wales Department of Primary Industries’ Elizabeth Macarthur Agricultural Institute (EMAI) and the ithree institute at the University of Technology Sydney (UTS) to provide a unique set of translational skills, knowledge and facilities enabling high throughput sequence analysis of a range of pathogen genomes …
17206	562.194	Domestic mammal	Pig	Unicompartimental complex	A		PRJEB21464	SAMEA104140486		2007	2007	Oceania	Australia		Swine			Ausgem represents a strategic alliance and collaborative partnership between the New South Wales Department of Primary Industries’ Elizabeth Macarthur Agricultural Institute (EMAI) and the ithree institute at the University of Technology Sydney (UTS) to provide a unique set of translational skills, knowledge and facilities enabling high throughput sequence analysis of a range of pathogen genomes …
17207	562.194	Domestic mammal	Pig	Unicompartimental complex	A		PRJEB21464	SAMEA104140475		2007	2007	Oceania	Australia		Swine			Ausgem represents a strategic alliance and collaborative partnership between the New South Wales Department of Primary Industries’ Elizabeth Macarthur Agricultural Institute (EMAI) and the ithree institute at the University of Technology Sydney (UTS) to provide a unique set of translational skills, knowledge and facilities enabling high throughput sequence analysis of a range of pathogen genomes …
17208	562.194	Domestic mammal	Pig	Unicompartimental complex	A		PRJEB21464	SAMEA104140477		2007	2007	Oceania	Australia		Swine			Ausgem represents a strategic alliance and collaborative partnership between the New South Wales Department of Primary Industries’ Elizabeth Macarthur Agricultural Institute (EMAI) and the ithree institute at the University of Technology Sydney (UTS) to provide a unique set of translational skills, knowledge and facilities enabling high throughput sequence analysis of a range of pathogen genomes …
17209	562.194	Domestic mammal	Pig	Unicompartimental complex	B1		PRJEB21464	SAMEA104140483		2007	2007	Oceania	Australia		Swine			Ausgem represents a strategic alliance and collaborative partnership between the New South Wales Department of Primary Industries’ Elizabeth Macarthur Agricultural Institute (EMAI) and the ithree institute at the University of Technology Sydney (UTS) to provide a unique set of translational skills, knowledge and facilities enabling high throughput sequence analysis of a range of pathogen genomes …
17210	562.194	Domestic mammal	Pig	Unicompartimental complex	B1		PRJEB21464	SAMEA104140449		2007	2007	Oceania	Australia		Swine			Ausgem represents a strategic alliance and collaborative partnership between the New South Wales Department of Primary Industries’ Elizabeth Macarthur Agricultural Institute (EMAI) and the ithree institute at the University of Technology Sydney (UTS) to provide a unique set of translational skills, knowledge and facilities enabling high throughput sequence analysis of a range of pathogen genomes …
17211	562.194	Domestic mammal	Pig	Unicompartimental complex	A		PRJEB21464	SAMEA104140466		2007	2007	Oceania	Australia		Swine			Ausgem represents a strategic alliance and collaborative partnership between the New South Wales Department of Primary Industries’ Elizabeth Macarthur Agricultural Institute (EMAI) and the ithree institute at the University of Technology Sydney (UTS) to provide a unique set of translational skills, knowledge and facilities enabling high throughput sequence analysis of a range of pathogen genomes …
17212	562.194	Domestic mammal	Pig	Unicompartimental complex	A		PRJEB21464	SAMEA104140485		2007	2007	Oceania	Australia		Swine			Ausgem represents a strategic alliance and collaborative partnership between the New South Wales Department of Primary Industries’ Elizabeth Macarthur Agricultural Institute (EMAI) and the ithree institute at the University of Technology Sydney (UTS) to provide a unique set of translational skills, knowledge and facilities enabling high throughput sequence analysis of a range of pathogen genomes …
17213	562.194	Domestic mammal	Pig	Unicompartimental complex	A		PRJEB21464	SAMEA104140476		2007	2007	Oceania	Australia		Swine			Ausgem represents a strategic alliance and collaborative partnership between the New South Wales Department of Primary Industries’ Elizabeth Macarthur Agricultural Institute (EMAI) and the ithree institute at the University of Technology Sydney (UTS) to provide a unique set of translational skills, knowledge and facilities enabling high throughput sequence analysis of a range of pathogen genomes …
17214	562.194	Domestic mammal	Pig	Unicompartimental complex	A		PRJEB21464	SAMEA104140471		2007	2007	Oceania	Australia		Swine			Ausgem represents a strategic alliance and collaborative partnership between the New South Wales Department of Primary Industries’ Elizabeth Macarthur Agricultural Institute (EMAI) and the ithree institute at the University of Technology Sydney (UTS) to provide a unique set of translational skills, knowledge and facilities enabling high throughput sequence analysis of a range of pathogen genomes …
17215	562.194	Domestic mammal	Pig	Unicompartimental complex	B1		PRJEB21464	SAMEA104140461		2007	2007	Oceania	Australia		Swine			Ausgem represents a strategic alliance and collaborative partnership between the New South Wales Department of Primary Industries’ Elizabeth Macarthur Agricultural Institute (EMAI) and the ithree institute at the University of Technology Sydney (UTS) to provide a unique set of translational skills, knowledge and facilities enabling high throughput sequence analysis of a range of pathogen genomes …
17216	562.194	Domestic mammal	Pig	Unicompartimental complex	B1		PRJEB21464	SAMEA104140484		2007	2007	Oceania	Australia		Swine			Ausgem represents a strategic alliance and collaborative partnership between the New South Wales Department of Primary Industries’ Elizabeth Macarthur Agricultural Institute (EMAI) and the ithree institute at the University of Technology Sydney (UTS) to provide a unique set of translational skills, knowledge and facilities enabling high throughput sequence analysis of a range of pathogen genomes …
17217	562.194	Domestic mammal	Pig	Unicompartimental complex	A		PRJEB21464	SAMEA104140490		2007	2007	Oceania	Australia		Swine			Ausgem represents a strategic alliance and collaborative partnership between the New South Wales Department of Primary Industries’ Elizabeth Macarthur Agricultural Institute (EMAI) and the ithree institute at the University of Technology Sydney (UTS) to provide a unique set of translational skills, knowledge and facilities enabling high throughput sequence analysis of a range of pathogen genomes …
17218	562.194	Domestic mammal	Pig	Unicompartimental complex	B1		PRJEB21464	SAMEA104140454		2007	2007	Oceania	Australia		Swine			Ausgem represents a strategic alliance and collaborative partnership between the New South Wales Department of Primary Industries’ Elizabeth Macarthur Agricultural Institute (EMAI) and the ithree institute at the University of Technology Sydney (UTS) to provide a unique set of translational skills, knowledge and facilities enabling high throughput sequence analysis of a range of pathogen genomes …
17219	562.194	Domestic mammal	Pig	Unicompartimental complex	E		PRJEB21464	SAMEA104140456		2007	2007	Oceania	Australia		Swine			Ausgem represents a strategic alliance and collaborative partnership between the New South Wales Department of Primary Industries’ Elizabeth Macarthur Agricultural Institute (EMAI) and the ithree institute at the University of Technology Sydney (UTS) to provide a unique set of translational skills, knowledge and facilities enabling high throughput sequence analysis of a range of pathogen genomes …
17220	562.194	Domestic mammal	Pig	Unicompartimental complex	A		PRJEB21464	SAMEA104140491		2007	2007	Oceania	Australia		Swine			Ausgem represents a strategic alliance and collaborative partnership between the New South Wales Department of Primary Industries’ Elizabeth Macarthur Agricultural Institute (EMAI) and the ithree institute at the University of Technology Sydney (UTS) to provide a unique set of translational skills, knowledge and facilities enabling high throughput sequence analysis of a range of pathogen genomes …
17221	562.194	Domestic mammal	Pig	Unicompartimental complex	A		PRJEB21464	SAMEA104140494		2007	2007	Oceania	Australia		Swine			Ausgem represents a strategic alliance and collaborative partnership between the New South Wales Department of Primary Industries’ Elizabeth Macarthur Agricultural Institute (EMAI) and the ithree institute at the University of Technology Sydney (UTS) to provide a unique set of translational skills, knowledge and facilities enabling high throughput sequence analysis of a range of pathogen genomes …
17222	562.194	Domestic mammal	Pig	Unicompartimental complex	A		PRJEB21464	SAMEA104140493		2007	2007	Oceania	Australia		Swine			Ausgem represents a strategic alliance and collaborative partnership between the New South Wales Department of Primary Industries’ Elizabeth Macarthur Agricultural Institute (EMAI) and the ithree institute at the University of Technology Sydney (UTS) to provide a unique set of translational skills, knowledge and facilities enabling high throughput sequence analysis of a range of pathogen genomes …
17223	562.194	Domestic mammal	Pig	Unicompartimental complex	A		PRJEB21464	SAMEA104140497		2007	2007	Oceania	Australia		Swine			Ausgem represents a strategic alliance and collaborative partnership between the New South Wales Department of Primary Industries’ Elizabeth Macarthur Agricultural Institute (EMAI) and the ithree institute at the University of Technology Sydney (UTS) to provide a unique set of translational skills, knowledge and facilities enabling high throughput sequence analysis of a range of pathogen genomes …
17224	562.194	Domestic mammal	Pig	Unicompartimental complex	A		PRJEB21464	SAMEA104140496		2007	2007	Oceania	Australia		Swine			Ausgem represents a strategic alliance and collaborative partnership between the New South Wales Department of Primary Industries’ Elizabeth Macarthur Agricultural Institute (EMAI) and the ithree institute at the University of Technology Sydney (UTS) to provide a unique set of translational skills, knowledge and facilities enabling high throughput sequence analysis of a range of pathogen genomes …
17225	562.194	Domestic mammal	Pig	Unicompartimental complex	A		PRJEB21464	SAMEA104140500		2007	2007	Oceania	Australia		Swine			Ausgem represents a strategic alliance and collaborative partnership between the New South Wales Department of Primary Industries’ Elizabeth Macarthur Agricultural Institute (EMAI) and the ithree institute at the University of Technology Sydney (UTS) to provide a unique set of translational skills, knowledge and facilities enabling high throughput sequence analysis of a range of pathogen genomes …
17226	562.194	Domestic mammal	Pig	Unicompartimental complex	A		PRJEB21464	SAMEA104140505		2007	2007	Oceania	Australia		Swine			Ausgem represents a strategic alliance and collaborative partnership between the New South Wales Department of Primary Industries’ Elizabeth Macarthur Agricultural Institute (EMAI) and the ithree institute at the University of Technology Sydney (UTS) to provide a unique set of translational skills, knowledge and facilities enabling high throughput sequence analysis of a range of pathogen genomes …
17227	562.194	Domestic mammal	Pig	Unicompartimental complex	A		PRJEB21464	SAMEA104140492		2007	2007	Oceania	Australia		Swine			Ausgem represents a strategic alliance and collaborative partnership between the New South Wales Department of Primary Industries’ Elizabeth Macarthur Agricultural Institute (EMAI) and the ithree institute at the University of Technology Sydney (UTS) to provide a unique set of translational skills, knowledge and facilities enabling high throughput sequence analysis of a range of pathogen genomes …
17228	562.194	Domestic mammal	Pig	Unicompartimental complex	A		PRJEB21464	SAMEA104140502		2007	2007	Oceania	Australia		Swine			Ausgem represents a strategic alliance and collaborative partnership between the New South Wales Department of Primary Industries’ Elizabeth Macarthur Agricultural Institute (EMAI) and the ithree institute at the University of Technology Sydney (UTS) to provide a unique set of translational skills, knowledge and facilities enabling high throughput sequence analysis of a range of pathogen genomes …
17229	562.194	Domestic mammal	Pig	Unicompartimental complex	A		PRJEB21464	SAMEA104140511		2007	2007	Oceania	Australia		Swine			Ausgem represents a strategic alliance and collaborative partnership between the New South Wales Department of Primary Industries’ Elizabeth Macarthur Agricultural Institute (EMAI) and the ithree institute at the University of Technology Sydney (UTS) to provide a unique set of translational skills, knowledge and facilities enabling high throughput sequence analysis of a range of pathogen genomes …
17230	562.194	Domestic mammal	Pig	Unicompartimental complex	A		PRJEB21464	SAMEA104140510		2007	2007	Oceania	Australia		Swine			Ausgem represents a strategic alliance and collaborative partnership between the New South Wales Department of Primary Industries’ Elizabeth Macarthur Agricultural Institute (EMAI) and the ithree institute at the University of Technology Sydney (UTS) to provide a unique set of translational skills, knowledge and facilities enabling high throughput sequence analysis of a range of pathogen genomes …
17231	562.194	Domestic mammal	Pig	Unicompartimental complex	A		PRJEB21464	SAMEA104140503		2007	2007	Oceania	Australia		Swine			Ausgem represents a strategic alliance and collaborative partnership between the New South Wales Department of Primary Industries’ Elizabeth Macarthur Agricultural Institute (EMAI) and the ithree institute at the University of Technology Sydney (UTS) to provide a unique set of translational skills, knowledge and facilities enabling high throughput sequence analysis of a range of pathogen genomes …
17232	562.194	Domestic mammal	Pig	Unicompartimental complex	A		PRJEB21464	SAMEA104140513		2007	2007	Oceania	Australia		Swine			Ausgem represents a strategic alliance and collaborative partnership between the New South Wales Department of Primary Industries’ Elizabeth Macarthur Agricultural Institute (EMAI) and the ithree institute at the University of Technology Sydney (UTS) to provide a unique set of translational skills, knowledge and facilities enabling high throughput sequence analysis of a range of pathogen genomes …
17233	562.194	Domestic mammal	Pig	Unicompartimental complex	A		PRJEB21464	SAMEA104140506		2007	2007	Oceania	Australia		Swine			Ausgem represents a strategic alliance and collaborative partnership between the New South Wales Department of Primary Industries’ Elizabeth Macarthur Agricultural Institute (EMAI) and the ithree institute at the University of Technology Sydney (UTS) to provide a unique set of translational skills, knowledge and facilities enabling high throughput sequence analysis of a range of pathogen genomes …
17234	562.194	Domestic mammal	Pig	Unicompartimental complex	B1		PRJEB21464	SAMEA104140504		2007	2007	Oceania	Australia		Swine			Ausgem represents a strategic alliance and collaborative partnership between the New South Wales Department of Primary Industries’ Elizabeth Macarthur Agricultural Institute (EMAI) and the ithree institute at the University of Technology Sydney (UTS) to provide a unique set of translational skills, knowledge and facilities enabling high throughput sequence analysis of a range of pathogen genomes …
17235	562.194	Domestic mammal	Pig	Unicompartimental complex	A		PRJEB21464	SAMEA104140507		2007	2007	Oceania	Australia		Swine			Ausgem represents a strategic alliance and collaborative partnership between the New South Wales Department of Primary Industries’ Elizabeth Macarthur Agricultural Institute (EMAI) and the ithree institute at the University of Technology Sydney (UTS) to provide a unique set of translational skills, knowledge and facilities enabling high throughput sequence analysis of a range of pathogen genomes …
17236	562.194	Domestic mammal	Pig	Unicompartimental complex	A		PRJEB21464	SAMEA104140508		2007	2007	Oceania	Australia		Swine			Ausgem represents a strategic alliance and collaborative partnership between the New South Wales Department of Primary Industries’ Elizabeth Macarthur Agricultural Institute (EMAI) and the ithree institute at the University of Technology Sydney (UTS) to provide a unique set of translational skills, knowledge and facilities enabling high throughput sequence analysis of a range of pathogen genomes …
17237	562.194	Domestic mammal	Pig	Unicompartimental complex	A		PRJEB21464	SAMEA104140514		2007	2007	Oceania	Australia		Swine			Ausgem represents a strategic alliance and collaborative partnership between the New South Wales Department of Primary Industries’ Elizabeth Macarthur Agricultural Institute (EMAI) and the ithree institute at the University of Technology Sydney (UTS) to provide a unique set of translational skills, knowledge and facilities enabling high throughput sequence analysis of a range of pathogen genomes …
17238	562.194	Domestic mammal	Pig	Unicompartimental complex	A		PRJEB21464	SAMEA104140499		2007	2007	Oceania	Australia		Swine			Ausgem represents a strategic alliance and collaborative partnership between the New South Wales Department of Primary Industries’ Elizabeth Macarthur Agricultural Institute (EMAI) and the ithree institute at the University of Technology Sydney (UTS) to provide a unique set of translational skills, knowledge and facilities enabling high throughput sequence analysis of a range of pathogen genomes …
17239	562.194	Domestic mammal	Pig	Unicompartimental complex	A		PRJEB21464	SAMEA104140501		2007	2007	Oceania	Australia		Swine			Ausgem represents a strategic alliance and collaborative partnership between the New South Wales Department of Primary Industries’ Elizabeth Macarthur Agricultural Institute (EMAI) and the ithree institute at the University of Technology Sydney (UTS) to provide a unique set of translational skills, knowledge and facilities enabling high throughput sequence analysis of a range of pathogen genomes …
17240	562.194	Domestic mammal	Pig	Unicompartimental complex	D		PRJEB21464	SAMEA104140455		2007	2007	Oceania	Australia		Swine			Ausgem represents a strategic alliance and collaborative partnership between the New South Wales Department of Primary Industries’ Elizabeth Macarthur Agricultural Institute (EMAI) and the ithree institute at the University of Technology Sydney (UTS) to provide a unique set of translational skills, knowledge and facilities enabling high throughput sequence analysis of a range of pathogen genomes …
17241	562.194	Domestic mammal	Pig	Unicompartimental complex	A		PRJEB21464	SAMEA104140519		2007	2007	Oceania	Australia		Swine			Ausgem represents a strategic alliance and collaborative partnership between the New South Wales Department of Primary Industries’ Elizabeth Macarthur Agricultural Institute (EMAI) and the ithree institute at the University of Technology Sydney (UTS) to provide a unique set of translational skills, knowledge and facilities enabling high throughput sequence analysis of a range of pathogen genomes …
17242	562.194	Domestic mammal	Pig	Unicompartimental complex	A		PRJEB21464	SAMEA104140524		2007	2007	Oceania	Australia		Swine			Ausgem represents a strategic alliance and collaborative partnership between the New South Wales Department of Primary Industries’ Elizabeth Macarthur Agricultural Institute (EMAI) and the ithree institute at the University of Technology Sydney (UTS) to provide a unique set of translational skills, knowledge and facilities enabling high throughput sequence analysis of a range of pathogen genomes …
17243	562.194	Domestic mammal	Pig	Unicompartimental complex	A		PRJEB21464	SAMEA104140516		2007	2007	Oceania	Australia		Swine			Ausgem represents a strategic alliance and collaborative partnership between the New South Wales Department of Primary Industries’ Elizabeth Macarthur Agricultural Institute (EMAI) and the ithree institute at the University of Technology Sydney (UTS) to provide a unique set of translational skills, knowledge and facilities enabling high throughput sequence analysis of a range of pathogen genomes …
17244	562.194	Domestic mammal	Pig	Unicompartimental complex	A		PRJEB21464	SAMEA104140523		2007	2007	Oceania	Australia		Swine			Ausgem represents a strategic alliance and collaborative partnership between the New South Wales Department of Primary Industries’ Elizabeth Macarthur Agricultural Institute (EMAI) and the ithree institute at the University of Technology Sydney (UTS) to provide a unique set of translational skills, knowledge and facilities enabling high throughput sequence analysis of a range of pathogen genomes …
17245	562.194	Domestic mammal	Pig	Unicompartimental complex	A		PRJEB21464	SAMEA104140520		2007	2007	Oceania	Australia		Swine			Ausgem represents a strategic alliance and collaborative partnership between the New South Wales Department of Primary Industries’ Elizabeth Macarthur Agricultural Institute (EMAI) and the ithree institute at the University of Technology Sydney (UTS) to provide a unique set of translational skills, knowledge and facilities enabling high throughput sequence analysis of a range of pathogen genomes …
17246	562.194	Domestic mammal	Pig	Unicompartimental complex	A		PRJEB21464	SAMEA104140522		2007	2007	Oceania	Australia		Swine			Ausgem represents a strategic alliance and collaborative partnership between the New South Wales Department of Primary Industries’ Elizabeth Macarthur Agricultural Institute (EMAI) and the ithree institute at the University of Technology Sydney (UTS) to provide a unique set of translational skills, knowledge and facilities enabling high throughput sequence analysis of a range of pathogen genomes …
17247	562.194	Domestic mammal	Pig	Unicompartimental complex	B1		PRJEB21464	SAMEA104140529		2007	2007	Oceania	Australia		Swine			Ausgem represents a strategic alliance and collaborative partnership between the New South Wales Department of Primary Industries’ Elizabeth Macarthur Agricultural Institute (EMAI) and the ithree institute at the University of Technology Sydney (UTS) to provide a unique set of translational skills, knowledge and facilities enabling high throughput sequence analysis of a range of pathogen genomes …
17248	562.194	Domestic mammal	Pig	Unicompartimental complex	A		PRJEB21464	SAMEA104140527		2007	2007	Oceania	Australia		Swine			Ausgem represents a strategic alliance and collaborative partnership between the New South Wales Department of Primary Industries’ Elizabeth Macarthur Agricultural Institute (EMAI) and the ithree institute at the University of Technology Sydney (UTS) to provide a unique set of translational skills, knowledge and facilities enabling high throughput sequence analysis of a range of pathogen genomes …
17249	562.194	Domestic mammal	Pig	Unicompartimental complex	A		PRJEB21464	SAMEA104140528		2007	2007	Oceania	Australia		Swine			Ausgem represents a strategic alliance and collaborative partnership between the New South Wales Department of Primary Industries’ Elizabeth Macarthur Agricultural Institute (EMAI) and the ithree institute at the University of Technology Sydney (UTS) to provide a unique set of translational skills, knowledge and facilities enabling high throughput sequence analysis of a range of pathogen genomes …
17250	562.194	Domestic mammal	Pig	Unicompartimental complex	A		PRJEB21464	SAMEA104140533		2007	2007	Oceania	Australia		Swine			Ausgem represents a strategic alliance and collaborative partnership between the New South Wales Department of Primary Industries’ Elizabeth Macarthur Agricultural Institute (EMAI) and the ithree institute at the University of Technology Sydney (UTS) to provide a unique set of translational skills, knowledge and facilities enabling high throughput sequence analysis of a range of pathogen genomes …
17251	562.194	Domestic mammal	Pig	Unicompartimental complex	A		PRJEB21464	SAMEA104140525		2007	2007	Oceania	Australia		Swine			Ausgem represents a strategic alliance and collaborative partnership between the New South Wales Department of Primary Industries’ Elizabeth Macarthur Agricultural Institute (EMAI) and the ithree institute at the University of Technology Sydney (UTS) to provide a unique set of translational skills, knowledge and facilities enabling high throughput sequence analysis of a range of pathogen genomes …
17252	562.194	Domestic mammal	Pig	Unicompartimental complex	A		PRJEB21464	SAMEA104140531		2007	2007	Oceania	Australia		Swine			Ausgem represents a strategic alliance and collaborative partnership between the New South Wales Department of Primary Industries’ Elizabeth Macarthur Agricultural Institute (EMAI) and the ithree institute at the University of Technology Sydney (UTS) to provide a unique set of translational skills, knowledge and facilities enabling high throughput sequence analysis of a range of pathogen genomes …
17253	562.194	Domestic mammal	Pig	Unicompartimental complex	A		PRJEB21464	SAMEA104140521		2007	2007	Oceania	Australia		Swine			Ausgem represents a strategic alliance and collaborative partnership between the New South Wales Department of Primary Industries’ Elizabeth Macarthur Agricultural Institute (EMAI) and the ithree institute at the University of Technology Sydney (UTS) to provide a unique set of translational skills, knowledge and facilities enabling high throughput sequence analysis of a range of pathogen genomes …
17254	562.194	Domestic mammal	Pig	Unicompartimental complex	A		PRJEB21464	SAMEA104140532		2007	2007	Oceania	Australia		Swine			Ausgem represents a strategic alliance and collaborative partnership between the New South Wales Department of Primary Industries’ Elizabeth Macarthur Agricultural Institute (EMAI) and the ithree institute at the University of Technology Sydney (UTS) to provide a unique set of translational skills, knowledge and facilities enabling high throughput sequence analysis of a range of pathogen genomes …
17255	562.194	Domestic mammal	Pig	Unicompartimental complex	A		PRJEB21464	SAMEA104140515		2007	2007	Oceania	Australia		Swine			Ausgem represents a strategic alliance and collaborative partnership between the New South Wales Department of Primary Industries’ Elizabeth Macarthur Agricultural Institute (EMAI) and the ithree institute at the University of Technology Sydney (UTS) to provide a unique set of translational skills, knowledge and facilities enabling high throughput sequence analysis of a range of pathogen genomes …
17256	562.194	Domestic mammal	Pig	Unicompartimental complex	A		PRJEB21464	SAMEA104140535		2007	2007	Oceania	Australia		Swine			Ausgem represents a strategic alliance and collaborative partnership between the New South Wales Department of Primary Industries’ Elizabeth Macarthur Agricultural Institute (EMAI) and the ithree institute at the University of Technology Sydney (UTS) to provide a unique set of translational skills, knowledge and facilities enabling high throughput sequence analysis of a range of pathogen genomes …
17257	562.194	Domestic mammal	Pig	Unicompartimental complex	A		PRJEB21464	SAMEA104140540		2007	2007	Oceania	Australia		Swine			Ausgem represents a strategic alliance and collaborative partnership between the New South Wales Department of Primary Industries’ Elizabeth Macarthur Agricultural Institute (EMAI) and the ithree institute at the University of Technology Sydney (UTS) to provide a unique set of translational skills, knowledge and facilities enabling high throughput sequence analysis of a range of pathogen genomes …
17258	562.194	Domestic mammal	Pig	Unicompartimental complex	A		PRJEB21464	SAMEA104140538		2007	2007	Oceania	Australia		Swine			Ausgem represents a strategic alliance and collaborative partnership between the New South Wales Department of Primary Industries’ Elizabeth Macarthur Agricultural Institute (EMAI) and the ithree institute at the University of Technology Sydney (UTS) to provide a unique set of translational skills, knowledge and facilities enabling high throughput sequence analysis of a range of pathogen genomes …
17259	562.194	Domestic mammal	Pig	Unicompartimental complex	D		PRJEB21464	SAMEA104140537		2007	2007	Oceania	Australia		Swine			Ausgem represents a strategic alliance and collaborative partnership between the New South Wales Department of Primary Industries’ Elizabeth Macarthur Agricultural Institute (EMAI) and the ithree institute at the University of Technology Sydney (UTS) to provide a unique set of translational skills, knowledge and facilities enabling high throughput sequence analysis of a range of pathogen genomes …
17260	562.194	Domestic mammal	Pig	Unicompartimental complex	A		PRJEB21464	SAMEA104140542		2007	2007	Oceania	Australia		Swine			Ausgem represents a strategic alliance and collaborative partnership between the New South Wales Department of Primary Industries’ Elizabeth Macarthur Agricultural Institute (EMAI) and the ithree institute at the University of Technology Sydney (UTS) to provide a unique set of translational skills, knowledge and facilities enabling high throughput sequence analysis of a range of pathogen genomes …
17261	562.194	Domestic mammal	Pig	Unicompartimental complex	A		PRJEB21464	SAMEA104140541		2007	2007	Oceania	Australia		Swine			Ausgem represents a strategic alliance and collaborative partnership between the New South Wales Department of Primary Industries’ Elizabeth Macarthur Agricultural Institute (EMAI) and the ithree institute at the University of Technology Sydney (UTS) to provide a unique set of translational skills, knowledge and facilities enabling high throughput sequence analysis of a range of pathogen genomes …
17262	562.194	Domestic mammal	Pig	Unicompartimental complex	B2		PRJEB21464	SAMEA104140536		2007	2007	Oceania	Australia		Swine			Ausgem represents a strategic alliance and collaborative partnership between the New South Wales Department of Primary Industries’ Elizabeth Macarthur Agricultural Institute (EMAI) and the ithree institute at the University of Technology Sydney (UTS) to provide a unique set of translational skills, knowledge and facilities enabling high throughput sequence analysis of a range of pathogen genomes …
17263	562.194	Domestic mammal	Pig	Unicompartimental complex	A		PRJEB21464	SAMEA104140543		2007	2007	Oceania	Australia		Swine			Ausgem represents a strategic alliance and collaborative partnership between the New South Wales Department of Primary Industries’ Elizabeth Macarthur Agricultural Institute (EMAI) and the ithree institute at the University of Technology Sydney (UTS) to provide a unique set of translational skills, knowledge and facilities enabling high throughput sequence analysis of a range of pathogen genomes …
17264	562.194	Domestic mammal	Pig	Unicompartimental complex	A		PRJEB21464	SAMEA104140544		2007	2007	Oceania	Australia		Swine			Ausgem represents a strategic alliance and collaborative partnership between the New South Wales Department of Primary Industries’ Elizabeth Macarthur Agricultural Institute (EMAI) and the ithree institute at the University of Technology Sydney (UTS) to provide a unique set of translational skills, knowledge and facilities enabling high throughput sequence analysis of a range of pathogen genomes …
17265	562.194	Domestic mammal	Pig	Unicompartimental complex	A		PRJEB21464	SAMEA104140545		2007	2007	Oceania	Australia		Swine			Ausgem represents a strategic alliance and collaborative partnership between the New South Wales Department of Primary Industries’ Elizabeth Macarthur Agricultural Institute (EMAI) and the ithree institute at the University of Technology Sydney (UTS) to provide a unique set of translational skills, knowledge and facilities enabling high throughput sequence analysis of a range of pathogen genomes …
17266	562.194	Domestic mammal	Pig	Unicompartimental complex	G		PRJEB21464	SAMEA104140564		2007	2007	Oceania	Australia		Swine			Ausgem represents a strategic alliance and collaborative partnership between the New South Wales Department of Primary Industries’ Elizabeth Macarthur Agricultural Institute (EMAI) and the ithree institute at the University of Technology Sydney (UTS) to provide a unique set of translational skills, knowledge and facilities enabling high throughput sequence analysis of a range of pathogen genomes …
17267	562.194	Domestic mammal	Pig	Unicompartimental complex	A		PRJEB21464	SAMEA104140552		2007	2007	Oceania	Australia		Swine			Ausgem represents a strategic alliance and collaborative partnership between the New South Wales Department of Primary Industries’ Elizabeth Macarthur Agricultural Institute (EMAI) and the ithree institute at the University of Technology Sydney (UTS) to provide a unique set of translational skills, knowledge and facilities enabling high throughput sequence analysis of a range of pathogen genomes …
17268	562.194	Domestic mammal	Pig	Unicompartimental complex	A		PRJEB21464	SAMEA104140550		2007	2007	Oceania	Australia		Swine			Ausgem represents a strategic alliance and collaborative partnership between the New South Wales Department of Primary Industries’ Elizabeth Macarthur Agricultural Institute (EMAI) and the ithree institute at the University of Technology Sydney (UTS) to provide a unique set of translational skills, knowledge and facilities enabling high throughput sequence analysis of a range of pathogen genomes …
17269	562.194	Domestic mammal	Pig	Unicompartimental complex	A		PRJEB21464	SAMEA104140565		2007	2007	Oceania	Australia		Swine			Ausgem represents a strategic alliance and collaborative partnership between the New South Wales Department of Primary Industries’ Elizabeth Macarthur Agricultural Institute (EMAI) and the ithree institute at the University of Technology Sydney (UTS) to provide a unique set of translational skills, knowledge and facilities enabling high throughput sequence analysis of a range of pathogen genomes …
17270	562.194	Domestic mammal	Pig	Unicompartimental complex	A		PRJEB21464	SAMEA104140566		2007	2007	Oceania	Australia		Swine			Ausgem represents a strategic alliance and collaborative partnership between the New South Wales Department of Primary Industries’ Elizabeth Macarthur Agricultural Institute (EMAI) and the ithree institute at the University of Technology Sydney (UTS) to provide a unique set of translational skills, knowledge and facilities enabling high throughput sequence analysis of a range of pathogen genomes …
17271	562.194	Domestic mammal	Pig	Unicompartimental complex	A		PRJEB21464	SAMEA104140555		2007	2007	Oceania	Australia		Swine			Ausgem represents a strategic alliance and collaborative partnership between the New South Wales Department of Primary Industries’ Elizabeth Macarthur Agricultural Institute (EMAI) and the ithree institute at the University of Technology Sydney (UTS) to provide a unique set of translational skills, knowledge and facilities enabling high throughput sequence analysis of a range of pathogen genomes …
17272	562.194	Domestic mammal	Pig	Unicompartimental complex	A		PRJEB21464	SAMEA104140568		2007	2007	Oceania	Australia		Swine			Ausgem represents a strategic alliance and collaborative partnership between the New South Wales Department of Primary Industries’ Elizabeth Macarthur Agricultural Institute (EMAI) and the ithree institute at the University of Technology Sydney (UTS) to provide a unique set of translational skills, knowledge and facilities enabling high throughput sequence analysis of a range of pathogen genomes …
17273	562.194	Domestic mammal	Pig	Unicompartimental complex	A		PRJEB21464	SAMEA104140551		2007	2007	Oceania	Australia		Swine			Ausgem represents a strategic alliance and collaborative partnership between the New South Wales Department of Primary Industries’ Elizabeth Macarthur Agricultural Institute (EMAI) and the ithree institute at the University of Technology Sydney (UTS) to provide a unique set of translational skills, knowledge and facilities enabling high throughput sequence analysis of a range of pathogen genomes …
17274	562.194	Domestic mammal	Pig	Unicompartimental complex	A		PRJEB21464	SAMEA104140558		2007	2007	Oceania	Australia		Swine			Ausgem represents a strategic alliance and collaborative partnership between the New South Wales Department of Primary Industries’ Elizabeth Macarthur Agricultural Institute (EMAI) and the ithree institute at the University of Technology Sydney (UTS) to provide a unique set of translational skills, knowledge and facilities enabling high throughput sequence analysis of a range of pathogen genomes …
17275	562.194	Domestic mammal	Pig	Unicompartimental complex	D		PRJEB21464	SAMEA104140573		2007	2007	Oceania	Australia		Swine			Ausgem represents a strategic alliance and collaborative partnership between the New South Wales Department of Primary Industries’ Elizabeth Macarthur Agricultural Institute (EMAI) and the ithree institute at the University of Technology Sydney (UTS) to provide a unique set of translational skills, knowledge and facilities enabling high throughput sequence analysis of a range of pathogen genomes …
17276	562.194	Domestic mammal	Pig	Unicompartimental complex	A		PRJEB21464	SAMEA104140571		2007	2007	Oceania	Australia		Swine			Ausgem represents a strategic alliance and collaborative partnership between the New South Wales Department of Primary Industries’ Elizabeth Macarthur Agricultural Institute (EMAI) and the ithree institute at the University of Technology Sydney (UTS) to provide a unique set of translational skills, knowledge and facilities enabling high throughput sequence analysis of a range of pathogen genomes …
17277	562.194	Domestic mammal	Pig	Unicompartimental complex	G		PRJEB21464	SAMEA104140567		2007	2007	Oceania	Australia		Swine			Ausgem represents a strategic alliance and collaborative partnership between the New South Wales Department of Primary Industries’ Elizabeth Macarthur Agricultural Institute (EMAI) and the ithree institute at the University of Technology Sydney (UTS) to provide a unique set of translational skills, knowledge and facilities enabling high throughput sequence analysis of a range of pathogen genomes …
17278	562.194	Domestic mammal	Pig	Unicompartimental complex	A		PRJEB21464	SAMEA104140570		2007	2007	Oceania	Australia		Swine			Ausgem represents a strategic alliance and collaborative partnership between the New South Wales Department of Primary Industries’ Elizabeth Macarthur Agricultural Institute (EMAI) and the ithree institute at the University of Technology Sydney (UTS) to provide a unique set of translational skills, knowledge and facilities enabling high throughput sequence analysis of a range of pathogen genomes …
17279	562.194	Domestic mammal	Pig	Unicompartimental complex	A		PRJEB21464	SAMEA104140554		2007	2007	Oceania	Australia		Swine			Ausgem represents a strategic alliance and collaborative partnership between the New South Wales Department of Primary Industries’ Elizabeth Macarthur Agricultural Institute (EMAI) and the ithree institute at the University of Technology Sydney (UTS) to provide a unique set of translational skills, knowledge and facilities enabling high throughput sequence analysis of a range of pathogen genomes …
17280	562.194	Domestic mammal	Pig	Unicompartimental complex	E		PRJEB21464	SAMEA104140560		2007	2007	Oceania	Australia		Swine			Ausgem represents a strategic alliance and collaborative partnership between the New South Wales Department of Primary Industries’ Elizabeth Macarthur Agricultural Institute (EMAI) and the ithree institute at the University of Technology Sydney (UTS) to provide a unique set of translational skills, knowledge and facilities enabling high throughput sequence analysis of a range of pathogen genomes …
17281	562.194	Domestic mammal	Pig	Unicompartimental complex	A		PRJEB21464	SAMEA104140553		2007	2007	Oceania	Australia		Swine			Ausgem represents a strategic alliance and collaborative partnership between the New South Wales Department of Primary Industries’ Elizabeth Macarthur Agricultural Institute (EMAI) and the ithree institute at the University of Technology Sydney (UTS) to provide a unique set of translational skills, knowledge and facilities enabling high throughput sequence analysis of a range of pathogen genomes …
17282	562.194	Domestic mammal	Pig	Unicompartimental complex	B1		PRJEB21464	SAMEA104140562		2007	2007	Oceania	Australia		Swine			Ausgem represents a strategic alliance and collaborative partnership between the New South Wales Department of Primary Industries’ Elizabeth Macarthur Agricultural Institute (EMAI) and the ithree institute at the University of Technology Sydney (UTS) to provide a unique set of translational skills, knowledge and facilities enabling high throughput sequence analysis of a range of pathogen genomes …
17283	562.194	Domestic mammal	Pig	Unicompartimental complex	B1		PRJEB21464	SAMEA104140576		2007	2007	Oceania	Australia		Swine			Ausgem represents a strategic alliance and collaborative partnership between the New South Wales Department of Primary Industries’ Elizabeth Macarthur Agricultural Institute (EMAI) and the ithree institute at the University of Technology Sydney (UTS) to provide a unique set of translational skills, knowledge and facilities enabling high throughput sequence analysis of a range of pathogen genomes …
17284	562.194	Domestic mammal	Pig	Unicompartimental complex	A		PRJEB21464	SAMEA104140575		2007	2007	Oceania	Australia		Swine			Ausgem represents a strategic alliance and collaborative partnership between the New South Wales Department of Primary Industries’ Elizabeth Macarthur Agricultural Institute (EMAI) and the ithree institute at the University of Technology Sydney (UTS) to provide a unique set of translational skills, knowledge and facilities enabling high throughput sequence analysis of a range of pathogen genomes …
17285	562.194	Domestic mammal	Pig	Unicompartimental complex	A		PRJEB21464	SAMEA104140574		2007	2007	Oceania	Australia		Swine			Ausgem represents a strategic alliance and collaborative partnership between the New South Wales Department of Primary Industries’ Elizabeth Macarthur Agricultural Institute (EMAI) and the ithree institute at the University of Technology Sydney (UTS) to provide a unique set of translational skills, knowledge and facilities enabling high throughput sequence analysis of a range of pathogen genomes …
17286	562.194	Domestic mammal	Pig	Unicompartimental complex	A		PRJEB21464	SAMEA104140569		2007	2007	Oceania	Australia		Swine			Ausgem represents a strategic alliance and collaborative partnership between the New South Wales Department of Primary Industries’ Elizabeth Macarthur Agricultural Institute (EMAI) and the ithree institute at the University of Technology Sydney (UTS) to provide a unique set of translational skills, knowledge and facilities enabling high throughput sequence analysis of a range of pathogen genomes …
17287	562.195	Domestic mammal	Pig	Unicompartimental complex	E		PRJEB21464	SAMEA104140563		2007	2007	Oceania	Australia		Swine			Ausgem represents a strategic alliance and collaborative partnership between the New South Wales Department of Primary Industries’ Elizabeth Macarthur Agricultural Institute (EMAI) and the ithree institute at the University of Technology Sydney (UTS) to provide a unique set of translational skills, knowledge and facilities enabling high throughput sequence analysis of a range of pathogen genomes …
17288	562.195	Domestic mammal	Pig	Unicompartimental complex	B1		PRJEB21464	SAMEA104140580		2007	2007	Oceania	Australia		Swine			Ausgem represents a strategic alliance and collaborative partnership between the New South Wales Department of Primary Industries’ Elizabeth Macarthur Agricultural Institute (EMAI) and the ithree institute at the University of Technology Sydney (UTS) to provide a unique set of translational skills, knowledge and facilities enabling high throughput sequence analysis of a range of pathogen genomes …
17289	562.195	Domestic mammal	Pig	Unicompartimental complex	A		PRJEB21464	SAMEA104140578		2007	2007	Oceania	Australia		Swine			Ausgem represents a strategic alliance and collaborative partnership between the New South Wales Department of Primary Industries’ Elizabeth Macarthur Agricultural Institute (EMAI) and the ithree institute at the University of Technology Sydney (UTS) to provide a unique set of translational skills, knowledge and facilities enabling high throughput sequence analysis of a range of pathogen genomes …
17290	562.195	Domestic mammal	Pig	Unicompartimental complex	A		PRJEB21464	SAMEA104140577		2007	2007	Oceania	Australia		Swine			Ausgem represents a strategic alliance and collaborative partnership between the New South Wales Department of Primary Industries’ Elizabeth Macarthur Agricultural Institute (EMAI) and the ithree institute at the University of Technology Sydney (UTS) to provide a unique set of translational skills, knowledge and facilities enabling high throughput sequence analysis of a range of pathogen genomes …
17291	562.195	Domestic mammal	Pig	Unicompartimental complex	E		PRJEB21464	SAMEA104140561		2007	2007	Oceania	Australia		Swine			Ausgem represents a strategic alliance and collaborative partnership between the New South Wales Department of Primary Industries’ Elizabeth Macarthur Agricultural Institute (EMAI) and the ithree institute at the University of Technology Sydney (UTS) to provide a unique set of translational skills, knowledge and facilities enabling high throughput sequence analysis of a range of pathogen genomes …
17292	562.195	Domestic mammal	Pig	Unicompartimental complex	A		PRJEB21464	SAMEA104140579		2007	2007	Oceania	Australia		Swine			Ausgem represents a strategic alliance and collaborative partnership between the New South Wales Department of Primary Industries’ Elizabeth Macarthur Agricultural Institute (EMAI) and the ithree institute at the University of Technology Sydney (UTS) to provide a unique set of translational skills, knowledge and facilities enabling high throughput sequence analysis of a range of pathogen genomes …
17293	562.195	Domestic mammal	Pig	Unicompartimental complex	A		PRJEB21464	SAMEA104140582		2007	2007	Oceania	Australia		Swine			Ausgem represents a strategic alliance and collaborative partnership between the New South Wales Department of Primary Industries’ Elizabeth Macarthur Agricultural Institute (EMAI) and the ithree institute at the University of Technology Sydney (UTS) to provide a unique set of translational skills, knowledge and facilities enabling high throughput sequence analysis of a range of pathogen genomes …
17294	562.195	Domestic mammal	Pig	Unicompartimental complex	A		PRJEB21464	SAMEA104140583		2007	2007	Oceania	Australia		Swine			Ausgem represents a strategic alliance and collaborative partnership between the New South Wales Department of Primary Industries’ Elizabeth Macarthur Agricultural Institute (EMAI) and the ithree institute at the University of Technology Sydney (UTS) to provide a unique set of translational skills, knowledge and facilities enabling high throughput sequence analysis of a range of pathogen genomes …
17295	562.195	Domestic mammal	Pig	Unicompartimental complex	A		PRJEB21464	SAMEA104140572		2007	2007	Oceania	Australia		Swine			Ausgem represents a strategic alliance and collaborative partnership between the New South Wales Department of Primary Industries’ Elizabeth Macarthur Agricultural Institute (EMAI) and the ithree institute at the University of Technology Sydney (UTS) to provide a unique set of translational skills, knowledge and facilities enabling high throughput sequence analysis of a range of pathogen genomes …
17296	562.195	Domestic mammal	Pig	Unicompartimental complex	A		PRJEB21464	SAMEA104140581		2007	2007	Oceania	Australia		Swine			Ausgem represents a strategic alliance and collaborative partnership between the New South Wales Department of Primary Industries’ Elizabeth Macarthur Agricultural Institute (EMAI) and the ithree institute at the University of Technology Sydney (UTS) to provide a unique set of translational skills, knowledge and facilities enabling high throughput sequence analysis of a range of pathogen genomes …
17297	562.195	Domestic mammal	Pig	Unicompartimental complex	B1		PRJEB21464	SAMEA104140584		2007	2007	Oceania	Australia		Swine			Ausgem represents a strategic alliance and collaborative partnership between the New South Wales Department of Primary Industries’ Elizabeth Macarthur Agricultural Institute (EMAI) and the ithree institute at the University of Technology Sydney (UTS) to provide a unique set of translational skills, knowledge and facilities enabling high throughput sequence analysis of a range of pathogen genomes …
17298	562.195	Domestic mammal	Pig	Unicompartimental complex	A		PRJEB21464	SAMEA104140548		2007	2007	Oceania	Australia		Swine			Ausgem represents a strategic alliance and collaborative partnership between the New South Wales Department of Primary Industries’ Elizabeth Macarthur Agricultural Institute (EMAI) and the ithree institute at the University of Technology Sydney (UTS) to provide a unique set of translational skills, knowledge and facilities enabling high throughput sequence analysis of a range of pathogen genomes …
18287	562.195	Domestic bird	Chicken	Bird	B1		PRJNA230969	SAMN05452860		1980	1980-09-09	North America	USA	USA:CO	Poultry			Whole genome sequencing of cultured E. coli as part of the US Food and Drug Administration surveillance project for the rapid detection of foodborne contamination events.
17299	562.195	Domestic mammal	Pig	Unicompartimental complex	B2		PRJNA230969	SAMN05452895		1980	1980-10-28	North America	USA	USA:CO	Swine			Whole genome sequencing of cultured E. coli as part of the US Food and Drug Administration surveillance project for the rapid detection of foodborne contamination events.
14875	562.195	Domestic mammal	Cow	Ruminant	B1		PRJNA230969	SAMN04993219		1980	1980-07-18	North America	USA	USA:CO	Cattle			Whole genome sequencing of cultured E. coli as part of the US Food and Drug Administration surveillance project for the rapid detection of foodborne contamination events.
17300	562.195	Domestic mammal	Pig	Unicompartimental complex	B1		PRJNA230969	SAMN05452894		1980	1980-10-28	North America	USA	USA:CO	Swine			Whole genome sequencing of cultured E. coli as part of the US Food and Drug Administration surveillance project for the rapid detection of foodborne contamination events.
18288	562.195	Domestic bird	Chicken	Bird	C		PRJNA230969	SAMN05452896		1980	1980-09-09	North America	USA	USA:CO	Poultry			Whole genome sequencing of cultured E. coli as part of the US Food and Drug Administration surveillance project for the rapid detection of foodborne contamination events.
17301	562.195	Domestic mammal	Pig	Unicompartimental complex	A		PRJNA230969	SAMN05452893		1980	1980-01-01	North America	USA	USA:PA	Swine			Whole genome sequencing of cultured E. coli as part of the US Food and Drug Administration surveillance project for the rapid detection of foodborne contamination events.
18289	562.195	Domestic bird	Chicken	Bird	E		PRJNA230969	SAMN05440454		1980	1980-09-09	North America	USA	USA:CO	Poultry			Whole genome sequencing of cultured E. coli as part of the US Food and Drug Administration surveillance project for the rapid detection of foodborne contamination events.
17302	562.195	Domestic mammal	Pig	Unicompartimental complex	A		PRJNA230969	SAMN05452919		1981	1981-09-09	North America	USA	USA:IA	Swine			Whole genome sequencing of cultured E. coli as part of the US Food and Drug Administration surveillance project for the rapid detection of foodborne contamination events.
17303	562.195	Domestic mammal	Pig	Unicompartimental complex	A		PRJNA230969	SAMN05452917		1981	1981-03-03	North America	USA	USA:CO	Swine			Whole genome sequencing of cultured E. coli as part of the US Food and Drug Administration surveillance project for the rapid detection of foodborne contamination events.
14876	562.195	Domestic mammal	Cow	Ruminant	B1		PRJNA230969	SAMN05452911		1981	1981-03-03	North America	USA	USA:CO	Cattle			Whole genome sequencing of cultured E. coli as part of the US Food and Drug Administration surveillance project for the rapid detection of foodborne contamination events.
14877	562.195	Domestic mammal	Cow	Ruminant	B1		PRJNA230969	SAMN05452910		1981	1981-03-03	North America	USA	USA:CO	Cattle			Whole genome sequencing of cultured E. coli as part of the US Food and Drug Administration surveillance project for the rapid detection of foodborne contamination events.
14878	562.195	Domestic mammal	Cow	Ruminant	B1		PRJNA230969	SAMN05452909		1981	1981-03-03	North America	USA	USA:CO	Cattle			Whole genome sequencing of cultured E. coli as part of the US Food and Drug Administration surveillance project for the rapid detection of foodborne contamination events.
14879	562.195	Domestic mammal	Cow	Ruminant	A		PRJNA230969	SAMN05440441		1981	1981-03-03	North America	USA	USA:CO	Cattle			Whole genome sequencing of cultured E. coli as part of the US Food and Drug Administration surveillance project for the rapid detection of foodborne contamination events.
18290	562.195	Domestic bird	Chicken	Bird	A		PRJNA230969	SAMN05452914		1981	1981-03-03	North America	USA	USA:CO	Poultry			Whole genome sequencing of cultured E. coli as part of the US Food and Drug Administration surveillance project for the rapid detection of foodborne contamination events.
18291	562.195	Domestic bird	Chicken	Bird	B1		PRJNA230969	SAMN05452916		1981	1981-03-03	North America	USA	USA:CO	Poultry			Whole genome sequencing of cultured E. coli as part of the US Food and Drug Administration surveillance project for the rapid detection of foodborne contamination events.
18292	562.195	Domestic bird	Chicken	Bird	B1		PRJNA230969	SAMN05440438		1981	1981-03-27	North America	USA	USA:CO	Poultry			Whole genome sequencing of cultured E. coli as part of the US Food and Drug Administration surveillance project for the rapid detection of foodborne contamination events.
18293	562.195	Domestic bird	Chicken	Bird	A		PRJNA230969	SAMN05452915		1981	1981-03-03	North America	USA	USA:CO	Poultry			Whole genome sequencing of cultured E. coli as part of the US Food and Drug Administration surveillance project for the rapid detection of foodborne contamination events.
14880	562.195	Domestic mammal	Cow	Ruminant	B1		PRJNA230969	SAMN05452912		1981	1981-03-03	North America	USA	USA:CO	Cattle			Whole genome sequencing of cultured E. coli as part of the US Food and Drug Administration surveillance project for the rapid detection of foodborne contamination events.
14881	562.195	Domestic mammal	Cow	Ruminant	B1		PRJNA230969	SAMN05439349		1982	1982-03-16	North America	USA	USA:PA	Cattle			Whole genome sequencing of cultured E. coli as part of the US Food and Drug Administration surveillance project for the rapid detection of foodborne contamination events.
14882	562.195	Domestic mammal	Cow	Ruminant	B1		PRJNA230969	SAMN05452913		1981	1981-03-03	North America	USA	USA:CO	Cattle			Whole genome sequencing of cultured E. coli as part of the US Food and Drug Administration surveillance project for the rapid detection of foodborne contamination events.
14883	562.195	Domestic mammal	Cow	Ruminant	C		PRJNA230969	SAMN05439348		1982	1982-03-16	North America	USA	USA:IA	Cattle			Whole genome sequencing of cultured E. coli as part of the US Food and Drug Administration surveillance project for the rapid detection of foodborne contamination events.
18294	562.195	Domestic bird	Chicken	Bird	A		PRJNA230969	SAMN05452907		1981	1981-03-27	North America	USA	USA:CO	Poultry			Whole genome sequencing of cultured E. coli as part of the US Food and Drug Administration surveillance project for the rapid detection of foodborne contamination events.
17304	562.195	Domestic mammal	Pig	Unicompartimental complex	C		PRJNA230969	SAMN05464501		1982	1982-08-23	North America	USA	USA:SD	Swine			Whole genome sequencing of cultured E. coli as part of the US Food and Drug Administration surveillance project for the rapid detection of foodborne contamination events.
14884	562.195	Domestic mammal	Cow	Ruminant	B1		PRJNA230969	SAMN05439342		1982	1982-06-14	North America	USA	USA:TN	Cattle			Whole genome sequencing of cultured E. coli as part of the US Food and Drug Administration surveillance project for the rapid detection of foodborne contamination events.
17305	562.195	Domestic mammal	Pig	Unicompartimental complex	A		PRJNA230969	SAMN05439341		1982	1982-08-23	North America	USA	USA:SD	Swine			Whole genome sequencing of cultured E. coli as part of the US Food and Drug Administration surveillance project for the rapid detection of foodborne contamination events.
17306	562.195	Domestic mammal	Pig	Unicompartimental complex	A		PRJNA230969	SAMN05464500		1982	1982-08-23	North America	USA	USA:SD	Swine			Whole genome sequencing of cultured E. coli as part of the US Food and Drug Administration surveillance project for the rapid detection of foodborne contamination events.
17307	562.195	Domestic mammal	Pig	Unicompartimental complex	C		PRJNA230969	SAMN05439339		1982	1982-08-23	North America	USA	USA:SD	Swine			Whole genome sequencing of cultured E. coli as part of the US Food and Drug Administration surveillance project for the rapid detection of foodborne contamination events.
17308	562.195	Domestic mammal	Pig	Unicompartimental complex	A		PRJNA230969	SAMN05439340		1982	1982-08-23	North America	USA	USA:SD	Swine			Whole genome sequencing of cultured E. coli as part of the US Food and Drug Administration surveillance project for the rapid detection of foodborne contamination events.
14885	562.195	Domestic mammal	Cow	Ruminant	E		PRJNA390247	SAMN07224767		2014	2014-01-01	Europe	France	France	Cattle			Escherichia coli MC2 O157:H7 Assembly
14886	562.198	Domestic mammal	Cow	Ruminant	E		PRJNA385001	SAMN06855908		2010	2010-06-14	North America	USA	USA: Pennsylvania	Cattle			Escherichia coli O157:H7 Genome sequencing and assembly
17309	562.198	Domestic mammal	Pig	Unicompartimental complex	A		PRJNA230969	SAMN05452892		1980	1980-01-01	North America	USA	USA:PA	Swine			Whole genome sequencing of cultured E. coli as part of the US Food and Drug Administration surveillance project for the rapid detection of foodborne contamination events.
14887	562.205	Domestic mammal	Cow	Ruminant	F	28424528	PRJDB5007	SAMD00056132		2013	2013	Asia	Japan	Japan	Cattle			Three isolates of Escherichia coli with mcr-1 gene positive IncI2 plasmid were sequenced using Illumina MiSeq and PacBio RSII.
17310	562.205	Domestic mammal	Pig	Unicompartimental complex	G	28424528	PRJDB5007	SAMD00056130		2008	2008	Asia	Japan	Japan	Swine			Three isolates of Escherichia coli with mcr-1 gene positive IncI2 plasmid were sequenced using Illumina MiSeq and PacBio RSII.
14888	562.205	Domestic mammal	Cow	Ruminant	F	28424528	PRJDB5007	SAMD00056131		2012	2012	Asia	Japan	Japan	Cattle			Three isolates of Escherichia coli with mcr-1 gene positive IncI2 plasmid were sequenced using Illumina MiSeq and PacBio RSII.
14889	562.205	Domestic mammal	Cow	Ruminant	B1		PRJNA401000	SAMN07679722		2009	2009-06-18	North America	USA	USA: California	Cattle			Conduct comparative analyses of stx-encoding genomic regions in Escherichia coli isolates to determine virulence potential
17311	562.205	Domestic mammal	Pig	Unicompartimental complex	B1		PRJNA401000	SAMN07679721		2008	2008-11-17	North America	USA	USA: California	Swine			Conduct comparative analyses of stx-encoding genomic regions in Escherichia coli isolates to determine virulence potential
17312	562.205	Domestic mammal	Pig	Unicompartimental complex	B1		PRJNA401000	SAMN07679720		2008	2008-11-17	North America	USA	USA: California	Swine			Conduct comparative analyses of stx-encoding genomic regions in Escherichia coli isolates to determine virulence potential
14890	562.205	Domestic mammal	Cow	Ruminant	B1		PRJNA401000	SAMN07679724		2009	2009-06-18	North America	USA	USA: California	Cattle			Conduct comparative analyses of stx-encoding genomic regions in Escherichia coli isolates to determine virulence potential
14891	562.205	Domestic mammal	Cow	Ruminant	B1		PRJNA401000	SAMN07679723		2009	2009-06-18	North America	USA	USA: California	Cattle			Conduct comparative analyses of stx-encoding genomic regions in Escherichia coli isolates to determine virulence potential
14892	562.206	Domestic mammal	Cow	Ruminant	B1		PRJNA230969	SAMN05591583		1947	1947	North America	USA	United States	Cattle			Whole genome sequencing of cultured E. coli as part of the US Food and Drug Administration surveillance project for the rapid detection of foodborne contamination events.
14893	562.207	Domestic mammal	Cow	Ruminant	B1		PRJNA230969	SAMN04448493				Europe	Germany	Germany	Cattle			Whole genome sequencing of cultured E. coli as part of the US Food and Drug Administration surveillance project for the rapid detection of foodborne contamination events.
14894	562.208	Domestic mammal	Cow	Ruminant	B1		PRJNA230969	SAMN05591729				North America	Canada	Canada	Cattle			Whole genome sequencing of cultured E. coli as part of the US Food and Drug Administration surveillance project for the rapid detection of foodborne contamination events.
14895	562.208	Domestic mammal	Cow	Ruminant	B1		PRJNA230969	SAMN05591731				Europe	Germany	Germany	Cattle			Whole genome sequencing of cultured E. coli as part of the US Food and Drug Administration surveillance project for the rapid detection of foodborne contamination events.
14896	562.208	Domestic mammal	Cow	Ruminant	B1		PRJNA230969	SAMN05591666				Europe	United Kingdom	United Kingdom	Cattle			Whole genome sequencing of cultured E. coli as part of the US Food and Drug Administration surveillance project for the rapid detection of foodborne contamination events.
14897	562.208	Domestic mammal	Cow	Ruminant	B1		PRJNA230969	SAMN05591674				Europe	Germany	Germany	Cattle			Whole genome sequencing of cultured E. coli as part of the US Food and Drug Administration surveillance project for the rapid detection of foodborne contamination events.
14898	562.208	Domestic mammal	Cow	Ruminant	B1		PRJNA230969	SAMN05591692		1990	1990	North America	Canada	Canada	Cattle			Whole genome sequencing of cultured E. coli as part of the US Food and Drug Administration surveillance project for the rapid detection of foodborne contamination events.
14899	562.208	Domestic mammal	Cow	Ruminant	B1		PRJNA230969	SAMN04279541		1975	1975-01-01	North America	USA	USA: PA	Cattle			Whole genome sequencing of cultured E. coli as part of the US Food and Drug Administration surveillance project for the rapid detection of foodborne contamination events.
14900	562.208	Domestic mammal	Cow	Ruminant	B2		PRJNA230969	SAMN04992142		1995	1995-01-05	North America	USA	USA: PA	Cattle			Whole genome sequencing of cultured E. coli as part of the US Food and Drug Administration surveillance project for the rapid detection of foodborne contamination events.
16721	562.208	Companion animal	Dog	Unicompartimental simple	B1		PRJNA230969	SAMN04993090		1988	1988-09-14	North America	USA	USA: DE	Domestic carnivore			Whole genome sequencing of cultured E. coli as part of the US Food and Drug Administration surveillance project for the rapid detection of foodborne contamination events.
17313	562.208	Domestic mammal	Pig	Unicompartimental complex	E		PRJNA230969	SAMN04893481		1986	1986-07-09	North America	USA	USA: IA	Swine			Whole genome sequencing of cultured E. coli as part of the US Food and Drug Administration surveillance project for the rapid detection of foodborne contamination events.
17314	562.208	Domestic mammal	Pig	Unicompartimental complex	B1		PRJNA230969	SAMN04893479		1986	1986-06-02	North America	USA	USA: IA	Swine			Whole genome sequencing of cultured E. coli as part of the US Food and Drug Administration surveillance project for the rapid detection of foodborne contamination events.
14901	562.209	Domestic mammal	Cow	Ruminant	B1		PRJNA230969	SAMN04881306		1986	1986-01-22	North America	USA	USA: FL	Cattle			Whole genome sequencing of cultured E. coli as part of the US Food and Drug Administration surveillance project for the rapid detection of foodborne contamination events.
17315	562.209	Domestic mammal	Pig	Unicompartimental complex	C		PRJNA230969	SAMN04881300		1985	1985-12-20	North America	USA	USA: NE	Swine			Whole genome sequencing of cultured E. coli as part of the US Food and Drug Administration surveillance project for the rapid detection of foodborne contamination events.
17316	562.209	Domestic mammal	Pig	Unicompartimental complex	A		PRJNA230969	SAMN04902892		2013	2013-12-31	North America	USA	USA: IL	Swine			Whole genome sequencing of cultured E. coli as part of the US Food and Drug Administration surveillance project for the rapid detection of foodborne contamination events.
14273	562.209	Wild mammal	Deer	Ruminant	D		PRJNA230969	SAMN04902887		2013	2013-12-16	North America	USA	USA: PA	Wild ungulate			Whole genome sequencing of cultured E. coli as part of the US Food and Drug Administration surveillance project for the rapid detection of foodborne contamination events.
14902	562.209	Domestic mammal	Cow	Ruminant	B1		PRJNA230969	SAMN04902882		2013	2013-10-17	North America	USA	USA: OK	Cattle			Whole genome sequencing of cultured E. coli as part of the US Food and Drug Administration surveillance project for the rapid detection of foodborne contamination events.
14903	562.209	Domestic mammal	Cow	Ruminant	B1		PRJNA230969	SAMN04902881		2013	2013-09-19	North America	USA	USA: NM	Cattle			Whole genome sequencing of cultured E. coli as part of the US Food and Drug Administration surveillance project for the rapid detection of foodborne contamination events.
14904	562.209	Domestic mammal	Cow	Ruminant	B1		PRJNA230969	SAMN04902878		2013	2013-09-19	North America	USA	USA: NM	Cattle			Whole genome sequencing of cultured E. coli as part of the US Food and Drug Administration surveillance project for the rapid detection of foodborne contamination events.
16872	562.209	Wild bird	Duck	Bird	B1		PRJNA230969	SAMN05439510		2011	2011-08-15	North America	USA	USA: AK	Wild bird			Whole genome sequencing of cultured E. coli as part of the US Food and Drug Administration surveillance project for the rapid detection of foodborne contamination events.
18295	562.209	Domestic bird	Chicken	Bird	A		PRJNA230969	SAMN05452908		1981	1981-03-27	North America	USA	USA: CO	Poultry			Whole genome sequencing of cultured E. coli as part of the US Food and Drug Administration surveillance project for the rapid detection of foodborne contamination events.
14905	562.209	Domestic mammal	Cow	Ruminant	B1		PRJNA230969	SAMN06240038		1979	1979-04-24	North America	USA	USA: CO	Cattle			Whole genome sequencing of cultured E. coli as part of the US Food and Drug Administration surveillance project for the rapid detection of foodborne contamination events.
14906	562.209	Domestic mammal	Cow	Ruminant	B1		PRJNA230969	SAMN05440390		1979	1979-04-24	North America	USA	USA: CO	Cattle			Whole genome sequencing of cultured E. coli as part of the US Food and Drug Administration surveillance project for the rapid detection of foodborne contamination events.
17317	562.209	Domestic mammal	Pig	Unicompartimental complex	B1		PRJNA230969	SAMN04279507		2008	2008-01-24	North America	USA	USA: TX	Swine			Whole genome sequencing of cultured E. coli as part of the US Food and Drug Administration surveillance project for the rapid detection of foodborne contamination events.
17318	562.209	Domestic mammal	Pig	Unicompartimental complex	C		PRJNA230969	SAMN04279404		2003	2003-10-31	North America	USA	USA: IA	Swine			Whole genome sequencing of cultured E. coli as part of the US Food and Drug Administration surveillance project for the rapid detection of foodborne contamination events.
19247	562.209	Domestic bird	Turkey	Bird	B1		PRJNA230969	SAMN04279334		2000	2000-10-06	North America	USA	USA: VA	Poultry			Whole genome sequencing of cultured E. coli as part of the US Food and Drug Administration surveillance project for the rapid detection of foodborne contamination events.
17319	562.209	Domestic mammal	Pig	Unicompartimental complex	B1		PRJNA230969	SAMN04993076		1988	1988-05-19	North America	USA	USA: PA	Swine			Whole genome sequencing of cultured E. coli as part of the US Food and Drug Administration surveillance project for the rapid detection of foodborne contamination events.
17320	562.209	Domestic mammal	Pig	Unicompartimental complex	B1		PRJNA230969	SAMN04279508		2008	2008-01-24	North America	USA	USA: TX	Swine			Whole genome sequencing of cultured E. coli as part of the US Food and Drug Administration surveillance project for the rapid detection of foodborne contamination events.
14274	562.209	Wild mammal	Deer	Ruminant	B1		PRJNA230969	SAMN04902888		2013	2013-12-16	North America	USA	USA: PA	Wild ungulate			Whole genome sequencing of cultured E. coli as part of the US Food and Drug Administration surveillance project for the rapid detection of foodborne contamination events.
14907	562.209	Domestic mammal	Cow	Ruminant	B1		PRJNA230969	SAMN04902880		2013	2013-09-19	North America	USA	USA: NM	Cattle			Whole genome sequencing of cultured E. coli as part of the US Food and Drug Administration surveillance project for the rapid detection of foodborne contamination events.
14908	562.209	Domestic mammal	Cow	Ruminant	B1		PRJNA230969	SAMN04279354		1970	1970-11-12	North America	USA	USA: PA	Cattle			Whole genome sequencing of cultured E. coli as part of the US Food and Drug Administration surveillance project for the rapid detection of foodborne contamination events.
14909	562.209	Domestic mammal	Cow	Ruminant	B1		PRJNA230969	SAMN04279328		1999	1999-04-22	North America	USA	USA: IA	Cattle			Whole genome sequencing of cultured E. coli as part of the US Food and Drug Administration surveillance project for the rapid detection of foodborne contamination events.
18296	562.209	Domestic bird	Chicken	Bird	A		PRJNA230969	SAMN04279336		2000	2000-12-05	North America	USA	USA: CA	Poultry			Whole genome sequencing of cultured E. coli as part of the US Food and Drug Administration surveillance project for the rapid detection of foodborne contamination events.
17321	562.209	Domestic mammal	Pig	Unicompartimental complex	C		PRJNA230969	SAMN04992278		1975	1975-01-01	North America	USA	USA:PA	Swine			Whole genome sequencing of cultured E. coli as part of the US Food and Drug Administration surveillance project for the rapid detection of foodborne contamination events.
14910	562.209	Domestic mammal	Cow	Ruminant	B1		PRJNA230969	SAMN04992198		1996	1996-04-18	North America	USA	USA:ND	Cattle			Whole genome sequencing of cultured E. coli as part of the US Food and Drug Administration surveillance project for the rapid detection of foodborne contamination events.
14911	562.209	Domestic mammal	Cow	Ruminant	C		PRJNA230969	SAMN05440308		2000	2000-10-10	North America	USA	USA:ND	Cattle			Whole genome sequencing of cultured E. coli as part of the US Food and Drug Administration surveillance project for the rapid detection of foodborne contamination events.
17322	562.209	Domestic mammal	Pig	Unicompartimental complex	B1		PRJNA230969	SAMN05440309		2000	2000-10-10	Asia	China	China	Swine			Whole genome sequencing of cultured E. coli as part of the US Food and Drug Administration surveillance project for the rapid detection of foodborne contamination events.
17323	562.209	Domestic mammal	Pig	Unicompartimental complex	A		PRJNA230969	SAMN05440310		2000	2000-10-10	Asia	China	China	Swine			Whole genome sequencing of cultured E. coli as part of the US Food and Drug Administration surveillance project for the rapid detection of foodborne contamination events.
17324	562.209	Domestic mammal	Pig	Unicompartimental complex	A		PRJNA230969	SAMN05440311		2000	2000-10-10	Asia	China	China	Swine			Whole genome sequencing of cultured E. coli as part of the US Food and Drug Administration surveillance project for the rapid detection of foodborne contamination events.
17325	562.209	Domestic mammal	Pig	Unicompartimental complex	B1		PRJNA230969	SAMN05440314		2000	2000-10-10	Asia	China	China	Swine			Whole genome sequencing of cultured E. coli as part of the US Food and Drug Administration surveillance project for the rapid detection of foodborne contamination events.
14912	562.209	Domestic mammal	Cow	Ruminant	B1		PRJNA230969	SAMN04993231		1999	1999-05-06	North America	USA	USA:NE	Cattle			Whole genome sequencing of cultured E. coli as part of the US Food and Drug Administration surveillance project for the rapid detection of foodborne contamination events.
14913	562.209	Domestic mammal	Cow	Ruminant	B1		PRJNA230969	SAMN03952741				North America	USA	USA:CA	Cattle			Whole genome sequencing of cultured E. coli as part of the US Food and Drug Administration surveillance project for the rapid detection of foodborne contamination events.
16722	562.209	Companion animal	Dog	Unicompartimental simple	B1		PRJNA230969	SAMN06048824		2002	2002	North America	Mexico	Mexico	Domestic carnivore			Whole genome sequencing of cultured E. coli as part of the US Food and Drug Administration surveillance project for the rapid detection of foodborne contamination events.
19000	562.21	Domestic mammal	Sheep	Ruminant	D		PRJNA230969	SAMN06049445		2002	2002	North America	Mexico	Mexico	Small ruminant			Whole genome sequencing of cultured E. coli as part of the US Food and Drug Administration surveillance project for the rapid detection of foodborne contamination events.
14914	562.21	Domestic mammal	Cow	Ruminant	B1		PRJNA230969	SAMN05591582		1947	1947	North America	USA	United States	Cattle			Whole genome sequencing of cultured E. coli as part of the US Food and Drug Administration surveillance project for the rapid detection of foodborne contamination events.
14915	562.21	Domestic mammal	Cow	Ruminant	B1		PRJNA230969	SAMN05591584		1947	1947	North America	USA	United States	Cattle			Whole genome sequencing of cultured E. coli as part of the US Food and Drug Administration surveillance project for the rapid detection of foodborne contamination events.
16873	562.211	Wild bird	Duck	Bird	B2		PRJNA230969	SAMN04992372		2006	2006-09-19	North America	USA	USA: AK	Wild bird			Whole genome sequencing of cultured E. coli as part of the US Food and Drug Administration surveillance project for the rapid detection of foodborne contamination events.
14275	562.211	Wild mammal	Deer	Ruminant	A		PRJNA230969	SAMN04992269		1997	1997-09-04	North America	USA	USA: PA	Wild ungulate			Whole genome sequencing of cultured E. coli as part of the US Food and Drug Administration surveillance project for the rapid detection of foodborne contamination events.
16964	562.211	Domestic mammal	Horse	Unicompartimental complex	B1		PRJNA230969	SAMN04992371		2003	2003-06-25	North America	USA	USA: CO	Horse			Whole genome sequencing of cultured E. coli as part of the US Food and Drug Administration surveillance project for the rapid detection of foodborne contamination events.
14916	562.211	Domestic mammal	Cow	Ruminant	B1		PRJNA230969	SAMN04992288		1997	1997-09-19	North America	USA	USA: MI	Cattle			Whole genome sequencing of cultured E. coli as part of the US Food and Drug Administration surveillance project for the rapid detection of foodborne contamination events.
14917	562.211	Domestic mammal	Cow	Ruminant	B1		PRJNA230969	SAMN04992286		1975	1975-01-01	North America	USA	USA: PA	Cattle			Whole genome sequencing of cultured E. coli as part of the US Food and Drug Administration surveillance project for the rapid detection of foodborne contamination events.
14918	562.211	Domestic mammal	Cow	Ruminant	B1		PRJNA230969	SAMN04992285		1975	1975-01-01	North America	USA	USA: PA	Cattle			Whole genome sequencing of cultured E. coli as part of the US Food and Drug Administration surveillance project for the rapid detection of foodborne contamination events.
14919	562.211	Domestic mammal	Cow	Ruminant	C		PRJNA230969	SAMN04992284		1975	1975-01-01	North America	USA	USA: PA	Cattle			Whole genome sequencing of cultured E. coli as part of the US Food and Drug Administration surveillance project for the rapid detection of foodborne contamination events.
17326	562.211	Domestic mammal	Pig	Unicompartimental complex	A		PRJNA230969	SAMN04992283		1975	1975-01-01	North America	USA	USA: PA	Swine			Whole genome sequencing of cultured E. coli as part of the US Food and Drug Administration surveillance project for the rapid detection of foodborne contamination events.
17327	562.211	Domestic mammal	Pig	Unicompartimental complex	B1		PRJNA230969	SAMN04992281		1975	1975-01-01	North America	USA	USA: PA	Swine			Whole genome sequencing of cultured E. coli as part of the US Food and Drug Administration surveillance project for the rapid detection of foodborne contamination events.
14920	562.211	Domestic mammal	Cow	Ruminant	C		PRJNA230969	SAMN04992279		1997	1997-09-19	North America	USA	USA: MI	Cattle			Whole genome sequencing of cultured E. coli as part of the US Food and Drug Administration surveillance project for the rapid detection of foodborne contamination events.
17328	562.211	Domestic mammal	Pig	Unicompartimental complex	C		PRJNA230969	SAMN04992277		1975	1975-01-01	North America	USA	USA: PA	Swine			Whole genome sequencing of cultured E. coli as part of the US Food and Drug Administration surveillance project for the rapid detection of foodborne contamination events.
14921	562.211	Domestic mammal	Cow	Ruminant	B1		PRJNA230969	SAMN04992273		1997	1997-09-19	North America	USA	USA: MI	Cattle			Whole genome sequencing of cultured E. coli as part of the US Food and Drug Administration surveillance project for the rapid detection of foodborne contamination events.
16965	562.211	Domestic mammal	Horse	Unicompartimental complex	B1		PRJNA230969	SAMN04992270		1997	1997-09-04	North America	USA	USA: PA	Horse			Whole genome sequencing of cultured E. coli as part of the US Food and Drug Administration surveillance project for the rapid detection of foodborne contamination events.
17053	562.211	Wild mammal	Mink	Unicompartimental simple	D		PRJNA230969	SAMN04992266		1997	1997-07-28	North America	USA	USA: ND	Wild carnivore			Whole genome sequencing of cultured E. coli as part of the US Food and Drug Administration surveillance project for the rapid detection of foodborne contamination events.
14922	562.211	Domestic mammal	Cow	Ruminant	D		PRJNA230969	SAMN04992265		1975	1975-01-01	North America	USA	USA: PA	Cattle			Whole genome sequencing of cultured E. coli as part of the US Food and Drug Administration surveillance project for the rapid detection of foodborne contamination events.
16723	562.211	Companion animal	Dog	Unicompartimental simple	A		PRJNA230969	SAMN04992176		1995	1995-08-12	North America	USA	USA: TX	Domestic carnivore			Whole genome sequencing of cultured E. coli as part of the US Food and Drug Administration surveillance project for the rapid detection of foodborne contamination events.
14923	562.211	Domestic mammal	Cow	Ruminant	B1		PRJNA230969	SAMN04992175		1995	1995-06-27	North America	USA	USA: MI	Cattle			Whole genome sequencing of cultured E. coli as part of the US Food and Drug Administration surveillance project for the rapid detection of foodborne contamination events.
14924	562.211	Domestic mammal	Cow	Ruminant	B1		PRJNA230969	SAMN04992174		1995	1995-06-27	North America	USA	USA: MI	Cattle			Whole genome sequencing of cultured E. coli as part of the US Food and Drug Administration surveillance project for the rapid detection of foodborne contamination events.
14925	562.211	Domestic mammal	Cow	Ruminant	B1		PRJNA230969	SAMN04992173		1995	1995-06-27	North America	USA	USA: MI	Cattle			Whole genome sequencing of cultured E. coli as part of the US Food and Drug Administration surveillance project for the rapid detection of foodborne contamination events.
14276	562.211	Wild mammal	Deer	Ruminant	B1		PRJNA230969	SAMN04992552		1993	1993-09-14	North America	USA	USA: CA	Wild ungulate			Whole genome sequencing of cultured E. coli as part of the US Food and Drug Administration surveillance project for the rapid detection of foodborne contamination events.
14926	562.211	Domestic mammal	Cow	Ruminant	A		PRJNA230969	SAMN04992402		1990	1990-07-18	North America	Canada	Canada	Cattle			Whole genome sequencing of cultured E. coli as part of the US Food and Drug Administration surveillance project for the rapid detection of foodborne contamination events.
14927	562.211	Domestic mammal	Cow	Ruminant	A		PRJNA230969	SAMN04992401		1990	1990-07-18	North America	Canada	Canada	Cattle			Whole genome sequencing of cultured E. coli as part of the US Food and Drug Administration surveillance project for the rapid detection of foodborne contamination events.
14928	562.211	Domestic mammal	Cow	Ruminant	B1		PRJNA230969	SAMN04992397		1990	1990-07-18	North America	Canada	Canada	Cattle			Whole genome sequencing of cultured E. coli as part of the US Food and Drug Administration surveillance project for the rapid detection of foodborne contamination events.
14929	562.211	Domestic mammal	Cow	Ruminant	B1		PRJNA230969	SAMN04992399		1990	1990-07-18	North America	Canada	Canada	Cattle			Whole genome sequencing of cultured E. coli as part of the US Food and Drug Administration surveillance project for the rapid detection of foodborne contamination events.
17329	562.212	Domestic mammal	Pig	Unicompartimental complex	C		PRJNA230969	SAMN05439337		1982	1982-08-23	North America	USA	USA:SD	Swine			Whole genome sequencing of cultured E. coli as part of the US Food and Drug Administration surveillance project for the rapid detection of foodborne contamination events.
16724	562.212	Companion animal	Dog	Unicompartimental simple	B2		PRJNA230969	SAMN04279412		2004	2004-11-19	North America	USA	USA: NY	Domestic carnivore			Whole genome sequencing of cultured E. coli as part of the US Food and Drug Administration surveillance project for the rapid detection of foodborne contamination events.
16725	562.212	Companion animal	Dog	Unicompartimental simple	B2		PRJNA230969	SAMN04279414		2005	2005-01-11	North America	USA	USA: NY	Domestic carnivore			Whole genome sequencing of cultured E. coli as part of the US Food and Drug Administration surveillance project for the rapid detection of foodborne contamination events.
17330	562.212	Domestic mammal	Pig	Unicompartimental complex	C		PRJNA230969	SAMN06555253		1982	1982-08-23	North America	USA	USA: SD	Swine			Whole genome sequencing of cultured E. coli as part of the US Food and Drug Administration surveillance project for the rapid detection of foodborne contamination events.
16726	562.212	Companion animal	Dog	Unicompartimental simple	B2		PRJNA230969	SAMN04279476		2007	2007-04-19	North America	USA	USA: NY	Domestic carnivore			Whole genome sequencing of cultured E. coli as part of the US Food and Drug Administration surveillance project for the rapid detection of foodborne contamination events.
16727	562.212	Companion animal	Dog	Unicompartimental simple	B1		PRJNA230969	SAMN04279475		2007	2007-04-19	North America	USA	USA: NY	Domestic carnivore			Whole genome sequencing of cultured E. coli as part of the US Food and Drug Administration surveillance project for the rapid detection of foodborne contamination events.
16874	562.212	Wild bird	Duck	Bird	B2		PRJNA230969	SAMN04279462		2006	2006-09-19	North America	USA	USA: AL	Wild bird			Whole genome sequencing of cultured E. coli as part of the US Food and Drug Administration surveillance project for the rapid detection of foodborne contamination events.
17331	562.212	Domestic mammal	Pig	Unicompartimental complex	E		PRJNA230969	SAMN04279405		2003	2003-11-13	North America	USA	USA: IA	Swine			Whole genome sequencing of cultured E. coli as part of the US Food and Drug Administration surveillance project for the rapid detection of foodborne contamination events.
17332	562.212	Domestic mammal	Pig	Unicompartimental complex	A		PRJNA230969	SAMN04279396		2003	2003-09-17	North America	USA	USA: MI	Swine			Whole genome sequencing of cultured E. coli as part of the US Food and Drug Administration surveillance project for the rapid detection of foodborne contamination events.
14930	562.213	Domestic mammal	Cow	Ruminant	A		PRJNA230969	SAMN04279367		1972	1972-06-07	North America	USA	USA: PA	Cattle			Whole genome sequencing of cultured E. coli as part of the US Food and Drug Administration surveillance project for the rapid detection of foodborne contamination events.
17333	562.213	Domestic mammal	Pig	Unicompartimental complex	A		PRJNA230969	SAMN04279351		1970	1970-11-19	North America	USA	USA: PA	Swine			Whole genome sequencing of cultured E. coli as part of the US Food and Drug Administration surveillance project for the rapid detection of foodborne contamination events.
16728	562.213	Companion animal	Dog	Unicompartimental simple	A		PRJNA230969	SAMN04279345		1972	1972-02-29	North America	USA	USA: PA	Domestic carnivore			Whole genome sequencing of cultured E. coli as part of the US Food and Drug Administration surveillance project for the rapid detection of foodborne contamination events.
17334	562.213	Domestic mammal	Pig	Unicompartimental complex	A		PRJNA230969	SAMN04279335		2000	2000-10-10	Asia	China	China	Swine			Whole genome sequencing of cultured E. coli as part of the US Food and Drug Administration surveillance project for the rapid detection of foodborne contamination events.
16729	562.213	Companion animal	Dog	Unicompartimental simple	A		PRJNA230969	SAMN04279343		1971	1971-01-27	North America	USA	USA: PA	Domestic carnivore			Whole genome sequencing of cultured E. coli as part of the US Food and Drug Administration surveillance project for the rapid detection of foodborne contamination events.
14931	562.213	Domestic mammal	Cow	Ruminant	D		PRJNA230969	SAMN04992510		1992	1992-06-02	North America	USA	USA: PA	Cattle			Whole genome sequencing of cultured E. coli as part of the US Food and Drug Administration surveillance project for the rapid detection of foodborne contamination events.
14932	562.213	Domestic mammal	Cow	Ruminant	A		PRJNA230969	SAMN04992509		1992	1992-05-13	North America	USA	USA: IA	Cattle			Whole genome sequencing of cultured E. coli as part of the US Food and Drug Administration surveillance project for the rapid detection of foodborne contamination events.
14933	562.213	Domestic mammal	Cow	Ruminant	B1		PRJNA230969	SAMN04992508		1992	1992-05-11	North America	USA	USA: PA	Cattle			Whole genome sequencing of cultured E. coli as part of the US Food and Drug Administration surveillance project for the rapid detection of foodborne contamination events.
14934	562.213	Domestic mammal	Cow	Ruminant	A		PRJNA230969	SAMN04992505		1991	1991-06-21	North America	USA	USA: NC	Cattle			Whole genome sequencing of cultured E. coli as part of the US Food and Drug Administration surveillance project for the rapid detection of foodborne contamination events.
17335	562.213	Domestic mammal	Pig	Unicompartimental complex	D		PRJNA230969	SAMN04992502		1991	1991-08-07	North America	USA	USA: MN	Swine			Whole genome sequencing of cultured E. coli as part of the US Food and Drug Administration surveillance project for the rapid detection of foodborne contamination events.
14935	562.213	Domestic mammal	Cow	Ruminant	D		PRJNA230969	SAMN04992499		1991	1991-05-17	North America	USA	USA: PA	Cattle			Whole genome sequencing of cultured E. coli as part of the US Food and Drug Administration surveillance project for the rapid detection of foodborne contamination events.
14936	562.214	Domestic mammal	Cow	Ruminant	G		PRJNA230969	SAMN04993080		1988	1988-06-16	North America	USA	USA: AK	Cattle			Whole genome sequencing of cultured E. coli as part of the US Food and Drug Administration surveillance project for the rapid detection of foodborne contamination events.
17336	562.214	Domestic mammal	Pig	Unicompartimental complex	B1		PRJNA230969	SAMN04993074		1988	1988-05-19	North America	USA	USA: PA	Swine			Whole genome sequencing of cultured E. coli as part of the US Food and Drug Administration surveillance project for the rapid detection of foodborne contamination events.
17337	562.214	Domestic mammal	Pig	Unicompartimental complex	A		PRJNA230969	SAMN04993073		1988	1988-05-19	North America	USA	USA: PA	Swine			Whole genome sequencing of cultured E. coli as part of the US Food and Drug Administration surveillance project for the rapid detection of foodborne contamination events.
14937	562.214	Domestic mammal	Cow	Ruminant	D		PRJNA230969	SAMN04993068		1988	1988-12-22	North America	USA	USA: PA	Cattle			Whole genome sequencing of cultured E. coli as part of the US Food and Drug Administration surveillance project for the rapid detection of foodborne contamination events.
14277	562.214	Wild bird	Pigeon	Bird	B2		PRJNA230969	SAMN04993051		1988	1988-11-05	North America	USA	USA: MI	Wild bird			Whole genome sequencing of cultured E. coli as part of the US Food and Drug Administration surveillance project for the rapid detection of foodborne contamination events.
17338	562.214	Domestic mammal	Pig	Unicompartimental complex	A		PRJNA230969	SAMN05604783		1987	1987-05-05	North America	USA	USA: IA	Swine			Whole genome sequencing of cultured E. coli as part of the US Food and Drug Administration surveillance project for the rapid detection of foodborne contamination events.
17339	562.214	Domestic mammal	Pig	Unicompartimental complex	B1		PRJNA230969	SAMN05604784		1987	1987-05-05	North America	USA	USA: IA	Swine			Whole genome sequencing of cultured E. coli as part of the US Food and Drug Administration surveillance project for the rapid detection of foodborne contamination events.
17340	562.214	Domestic mammal	Pig	Unicompartimental complex	B1		PRJNA230969	SAMN05604791		1987	1987-03-03	North America	USA	USA: IA	Swine			Whole genome sequencing of cultured E. coli as part of the US Food and Drug Administration surveillance project for the rapid detection of foodborne contamination events.
14938	562.214	Domestic mammal	Cow	Ruminant	B1		PRJNA230969	SAMN05604793		1987	1987-11-04	North America	USA	USA: PA	Cattle			Whole genome sequencing of cultured E. coli as part of the US Food and Drug Administration surveillance project for the rapid detection of foodborne contamination events.
14939	562.214	Domestic mammal	Cow	Ruminant	A		PRJNA230969	SAMN05468068		1987	1987-02-02	North America	USA	USA: PA	Cattle			Whole genome sequencing of cultured E. coli as part of the US Food and Drug Administration surveillance project for the rapid detection of foodborne contamination events.
14940	562.214	Domestic mammal	Cow	Ruminant	A		PRJNA230969	SAMN05468069		1986	1986-12-22	North America	USA	USA: WV	Cattle			Whole genome sequencing of cultured E. coli as part of the US Food and Drug Administration surveillance project for the rapid detection of foodborne contamination events.
14278	562.214	Wild bird	Pigeon	Bird	B2		PRJNA230969	SAMN04993052		1988	1988-11-05	North America	USA	USA: MI	Wild bird			Whole genome sequencing of cultured E. coli as part of the US Food and Drug Administration surveillance project for the rapid detection of foodborne contamination events.
14941	562.214	Domestic mammal	Cow	Ruminant	B1		PRJNA230969	SAMN05604789		1987	1987-05-26	North America	USA	USA: IA	Cattle			Whole genome sequencing of cultured E. coli as part of the US Food and Drug Administration surveillance project for the rapid detection of foodborne contamination events.
17341	562.214	Domestic mammal	Pig	Unicompartimental complex	C		PRJNA230969	SAMN05604787		1987	1987-04-02	North America	USA	USA: IA	Swine			Whole genome sequencing of cultured E. coli as part of the US Food and Drug Administration surveillance project for the rapid detection of foodborne contamination events.
14942	562.214	Domestic mammal	Cow	Ruminant	B1		PRJNA230969	SAMN05604794		1987	1987-11-04	North America	USA	USA: PA	Cattle			Whole genome sequencing of cultured E. coli as part of the US Food and Drug Administration surveillance project for the rapid detection of foodborne contamination events.
19001	562.214	Domestic mammal	Sheep	Ruminant	B1		PRJNA230969	SAMN05604795		1987	1987-09-11	North America	USA	USA: PA	Small ruminant			Whole genome sequencing of cultured E. coli as part of the US Food and Drug Administration surveillance project for the rapid detection of foodborne contamination events.
14943	562.214	Domestic mammal	Cow	Ruminant	B1		PRJNA230969	SAMN05991286		1986	1986-12-22	North America	USA	USA: WV	Cattle			Whole genome sequencing of cultured E. coli as part of the US Food and Drug Administration surveillance project for the rapid detection of foodborne contamination events.
17342	562.214	Domestic mammal	Pig	Unicompartimental complex	E		PRJNA230969	SAMN05468071		1986	1986-11-13	North America	USA	USA: IA	Swine			Whole genome sequencing of cultured E. coli as part of the US Food and Drug Administration surveillance project for the rapid detection of foodborne contamination events.
17343	562.214	Domestic mammal	Pig	Unicompartimental complex	A		PRJNA230969	SAMN05468032		1986	1986-11-07	North America	USA	USA: IA	Swine			Whole genome sequencing of cultured E. coli as part of the US Food and Drug Administration surveillance project for the rapid detection of foodborne contamination events.
14944	562.214	Domestic mammal	Cow	Ruminant	B1		PRJNA230969	SAMN05468033		1986	1986-11-25	North America	USA	USA: PA	Cattle			Whole genome sequencing of cultured E. coli as part of the US Food and Drug Administration surveillance project for the rapid detection of foodborne contamination events.
17344	562.215	Domestic mammal	Pig	Unicompartimental complex	B1		PRJNA383591	SAMN07488851		2014	2014	North America	USA	USA: Ohio	Swine	Healthy		Whole genome sequencing of Shiga toxin-producing Escherichia coli strains isolated from different sources to understand how pathogens respond to food-related stresses and cause disease, and to identify biomarkers.
14945	562.215	Domestic mammal	Cow	Ruminant	A		PRJNA230969	SAMN04993120		1990	1990-01-10	North America	USA	USA: PA	Cattle			Whole genome sequencing of cultured E. coli as part of the US Food and Drug Administration surveillance project for the rapid detection of foodborne contamination events.
16730	562.215	Companion animal	Dog	Unicompartimental simple	B1		PRJNA230969	SAMN04993118		1989	1989-11-28	North America	USA	USA: IN	Domestic carnivore			Whole genome sequencing of cultured E. coli as part of the US Food and Drug Administration surveillance project for the rapid detection of foodborne contamination events.
17345	562.215	Domestic mammal	Pig	Unicompartimental complex	E		PRJNA230969	SAMN04993116		1989	1989-11-20	North America	USA	USA: NC	Swine			Whole genome sequencing of cultured E. coli as part of the US Food and Drug Administration surveillance project for the rapid detection of foodborne contamination events.
14946	562.215	Domestic mammal	Cow	Ruminant	B1		PRJNA230969	SAMN04993105		1989	1989-05-08	North America	USA	USA: PA	Cattle			Whole genome sequencing of cultured E. coli as part of the US Food and Drug Administration surveillance project for the rapid detection of foodborne contamination events.
14947	562.215	Domestic mammal	Cow	Ruminant	B1		PRJNA230969	SAMN04993072		1988	1988-05-11	North America	USA	USA: NE	Cattle			Whole genome sequencing of cultured E. coli as part of the US Food and Drug Administration surveillance project for the rapid detection of foodborne contamination events.
17346	562.215	Domestic mammal	Pig	Unicompartimental complex	B1		PRJNA230969	SAMN04993069		1988	1988-03-29	North America	USA	USA: NE	Swine			Whole genome sequencing of cultured E. coli as part of the US Food and Drug Administration surveillance project for the rapid detection of foodborne contamination events.
14279	562.215	Wild bird	Pigeon	Bird	B2		PRJNA230969	SAMN04993039		1988	1988-11-05	North America	USA	USA: MI	Wild bird			Whole genome sequencing of cultured E. coli as part of the US Food and Drug Administration surveillance project for the rapid detection of foodborne contamination events.
16966	562.215	Domestic mammal	Horse	Unicompartimental complex	B1		PRJNA230969	SAMN04993035		1988	1988-10-14	North America	USA	USA: MA	Horse			Whole genome sequencing of cultured E. coli as part of the US Food and Drug Administration surveillance project for the rapid detection of foodborne contamination events.
16967	562.215	Domestic mammal	Horse	Unicompartimental complex	A		PRJNA230969	SAMN04993036		1988	1988-10-14	North America	USA	USA: MA	Horse			Whole genome sequencing of cultured E. coli as part of the US Food and Drug Administration surveillance project for the rapid detection of foodborne contamination events.
17347	562.215	Domestic mammal	Pig	Unicompartimental complex	B1		PRJNA230969	SAMN04992987		1987	1987-12-17	North America	USA	USA: NE	Swine			Whole genome sequencing of cultured E. coli as part of the US Food and Drug Administration surveillance project for the rapid detection of foodborne contamination events.
14280	562.215	Wild bird	parrot	Bird	B1		PRJNA230969	SAMN04993221		1987	1987-10-09	North America	USA	USA: TX	Wild bird			Whole genome sequencing of cultured E. coli as part of the US Food and Drug Administration surveillance project for the rapid detection of foodborne contamination events.
17348	562.215	Domestic mammal	Pig	Unicompartimental complex	B2		PRJNA230969	SAMN04993222		1987	1987-10-29	North America	USA	USA: NC	Swine			Whole genome sequencing of cultured E. coli as part of the US Food and Drug Administration surveillance project for the rapid detection of foodborne contamination events.
14281	562.215	Wild bird	parrot	Bird	B2		PRJNA230969	SAMN05464552		1987	1987-10-15	North America	USA	USA: TX	Wild bird			Whole genome sequencing of cultured E. coli as part of the US Food and Drug Administration surveillance project for the rapid detection of foodborne contamination events.
14282	562.215	Wild bird	parrot	Bird	B2		PRJNA230969	SAMN05464555		1987	1987-10-13	North America	USA	USA: TX	Wild bird			Whole genome sequencing of cultured E. coli as part of the US Food and Drug Administration surveillance project for the rapid detection of foodborne contamination events.
14283	562.215	Wild bird	parrot	Bird	A		PRJNA230969	SAMN05440424		1987	1987-10-13	North America	USA	USA: TX	Wild bird			Whole genome sequencing of cultured E. coli as part of the US Food and Drug Administration surveillance project for the rapid detection of foodborne contamination events.
17349	562.216	Domestic mammal	Pig	Unicompartimental complex	B1		PRJNA230969	SAMN05452897		1987	1987-08-18	North America	USA	USA: IL	Swine			Whole genome sequencing of cultured E. coli as part of the US Food and Drug Administration surveillance project for the rapid detection of foodborne contamination events.
16731	562.216	Companion animal	Dog	Unicompartimental simple	G		PRJNA230969	SAMN05464512		1987	1987-07-09	North America	USA	USA: PA	Domestic carnivore			Whole genome sequencing of cultured E. coli as part of the US Food and Drug Administration surveillance project for the rapid detection of foodborne contamination events.
19002	562.216	Domestic mammal	Sheep	Ruminant	A		PRJNA230969	SAMN04993139		1990	1990-04-25	North America	USA	USA: IL	Small ruminant			Whole genome sequencing of cultured E. coli as part of the US Food and Drug Administration surveillance project for the rapid detection of foodborne contamination events.
17350	562.216	Domestic mammal	Pig	Unicompartimental complex	B1		PRJNA230969	SAMN04993138		1990	1990-04-25	North America	USA	USA: NC	Swine			Whole genome sequencing of cultured E. coli as part of the US Food and Drug Administration surveillance project for the rapid detection of foodborne contamination events.
14948	562.216	Domestic mammal	Cow	Ruminant	D		PRJNA230969	SAMN04993121		1990	1990-01-20	North America	USA	USA: NC	Cattle			Whole genome sequencing of cultured E. coli as part of the US Food and Drug Administration surveillance project for the rapid detection of foodborne contamination events.
14949	562.216	Domestic mammal	Cow	Ruminant	B1		PRJNA230969	SAMN04993119		1989	1989-12-04	North America	USA	USA: PA	Cattle			Whole genome sequencing of cultured E. coli as part of the US Food and Drug Administration surveillance project for the rapid detection of foodborne contamination events.
16968	562.216	Domestic mammal	Horse	Unicompartimental complex	B1		PRJNA230969	SAMN04993111		1989	1989-07-31	North America	USA	USA: MI	Horse			Whole genome sequencing of cultured E. coli as part of the US Food and Drug Administration surveillance project for the rapid detection of foodborne contamination events.
17351	562.216	Domestic mammal	Pig	Unicompartimental complex	E		PRJNA230969	SAMN04993113		1989	1989-08-07	North America	USA	USA: NC	Swine			Whole genome sequencing of cultured E. coli as part of the US Food and Drug Administration surveillance project for the rapid detection of foodborne contamination events.
17352	562.216	Domestic mammal	Pig	Unicompartimental complex	B1		PRJNA230969	SAMN04993099		1989	1989-03-23	North America	USA	USA: KY	Swine			Whole genome sequencing of cultured E. coli as part of the US Food and Drug Administration surveillance project for the rapid detection of foodborne contamination events.
14950	562.216	Domestic mammal	Cow	Ruminant	C		PRJNA230969	SAMN04993071		1998	1988-04-14	North America	USA	USA: IA	Cattle			Whole genome sequencing of cultured E. coli as part of the US Food and Drug Administration surveillance project for the rapid detection of foodborne contamination events.
14284	562.216	Wild bird	Pigeon	Bird	B1		PRJNA230969	SAMN04993048		1988	1988-11-05	North America	USA	USA: MI	Wild bird			Whole genome sequencing of cultured E. coli as part of the US Food and Drug Administration surveillance project for the rapid detection of foodborne contamination events.
14285	562.216	Wild bird	Pigeon	Bird	B2		PRJNA230969	SAMN04993046		1988	1988-11-05	North America	USA	USA: MI	Wild bird			Whole genome sequencing of cultured E. coli as part of the US Food and Drug Administration surveillance project for the rapid detection of foodborne contamination events.
14286	562.216	Wild bird	Pigeon	Bird	A		PRJNA230969	SAMN04993041		1988	1988-11-05	North America	USA	USA: MI	Wild bird			Whole genome sequencing of cultured E. coli as part of the US Food and Drug Administration surveillance project for the rapid detection of foodborne contamination events.
16969	562.216	Domestic mammal	Horse	Unicompartimental complex	B1		PRJNA230969	SAMN04993034		1988	1988-10-14	North America	USA	USA: MA	Horse			Whole genome sequencing of cultured E. coli as part of the US Food and Drug Administration surveillance project for the rapid detection of foodborne contamination events.
17353	562.216	Domestic mammal	Pig	Unicompartimental complex	D		PRJNA230969	SAMN04993223		1987	1987-10-29	North America	USA	USA: NC	Swine			Whole genome sequencing of cultured E. coli as part of the US Food and Drug Administration surveillance project for the rapid detection of foodborne contamination events.
14287	562.216	Wild bird	Pigeon	Bird	B2		PRJNA230969	SAMN04993040		1988	1988-11-05	North America	USA	USA: MI	Wild bird			Whole genome sequencing of cultured E. coli as part of the US Food and Drug Administration surveillance project for the rapid detection of foodborne contamination events.
14288	562.216	Wild bird	parrot	Bird	B1		PRJNA230969	SAMN05440419		1987	1987-10-22	North America	USA	USA: TX	Wild bird			Whole genome sequencing of cultured E. coli as part of the US Food and Drug Administration surveillance project for the rapid detection of foodborne contamination events.
14289	562.216	Wild bird	parrot	Bird	B1		PRJNA230969	SAMN05440422		1987	1987-10-13	North America	USA	USA: TX	Wild bird			Whole genome sequencing of cultured E. coli as part of the US Food and Drug Administration surveillance project for the rapid detection of foodborne contamination events.
17354	562.216	Domestic mammal	Pig	Unicompartimental complex	B2		PRJNA230969	SAMN05464558		1987	1987-08-11	North America	USA	USA: NE	Swine			Whole genome sequencing of cultured E. coli as part of the US Food and Drug Administration surveillance project for the rapid detection of foodborne contamination events.
14951	562.216	Domestic mammal	Cow	Ruminant	C		PRJNA230969	SAMN05452899		1986	1986-11-25	North America	USA	USA: PA	Cattle			Whole genome sequencing of cultured E. coli as part of the US Food and Drug Administration surveillance project for the rapid detection of foodborne contamination events.
14952	562.216	Domestic mammal	Cow	Ruminant	B1		PRJNA230969	SAMN05452898		1986	1986-11-11	North America	USA	USA: PA	Cattle			Whole genome sequencing of cultured E. coli as part of the US Food and Drug Administration surveillance project for the rapid detection of foodborne contamination events.
16970	562.216	Domestic mammal	Horse	Unicompartimental complex	A		PRJNA230969	SAMN04993155		1990	1990-04-30	North America	USA	USA: MI	Horse			Whole genome sequencing of cultured E. coli as part of the US Food and Drug Administration surveillance project for the rapid detection of foodborne contamination events.
14953	562.216	Domestic mammal	Cow	Ruminant	B1		PRJNA230969	SAMN04993154		1990	1990-04-30	North America	USA	USA: PA	Cattle			Whole genome sequencing of cultured E. coli as part of the US Food and Drug Administration surveillance project for the rapid detection of foodborne contamination events.
14954	562.216	Domestic mammal	Cow	Ruminant	B1		PRJNA230969	SAMN04993137		1990	1990-04-11	North America	USA	USA: PA	Cattle			Whole genome sequencing of cultured E. coli as part of the US Food and Drug Administration surveillance project for the rapid detection of foodborne contamination events.
14290	562.216	Wild bird	Pigeon	Bird	A		PRJNA230969	SAMN04993127		1990	1990-03-13	North America	USA	USA: MI	Wild bird			Whole genome sequencing of cultured E. coli as part of the US Food and Drug Administration surveillance project for the rapid detection of foodborne contamination events.
17355	562.216	Domestic mammal	Pig	Unicompartimental complex	A		PRJNA230969	SAMN04993122		1990	1990-01-27	North America	USA	USA: NC	Swine			Whole genome sequencing of cultured E. coli as part of the US Food and Drug Administration surveillance project for the rapid detection of foodborne contamination events.
16732	562.216	Companion animal	Dog	Unicompartimental simple	B2		PRJNA230969	SAMN04993117		1989	1989-11-28	North America	USA	USA: IN	Domestic carnivore			Whole genome sequencing of cultured E. coli as part of the US Food and Drug Administration surveillance project for the rapid detection of foodborne contamination events.
16971	562.216	Domestic mammal	Horse	Unicompartimental complex	C		PRJNA230969	SAMN04993115		1989	1989-07-31	North America	USA	USA: MI	Horse			Whole genome sequencing of cultured E. coli as part of the US Food and Drug Administration surveillance project for the rapid detection of foodborne contamination events.
16972	562.216	Domestic mammal	Horse	Unicompartimental complex	B1		PRJNA230969	SAMN04993110		1989	1989-07-31	North America	USA	USA: MI	Horse			Whole genome sequencing of cultured E. coli as part of the US Food and Drug Administration surveillance project for the rapid detection of foodborne contamination events.
16973	562.217	Domestic mammal	Horse	Unicompartimental complex	B1		PRJNA230969	SAMN04993109		1989	1989-07-31	North America	USA	USA: MI	Horse			Whole genome sequencing of cultured E. coli as part of the US Food and Drug Administration surveillance project for the rapid detection of foodborne contamination events.
16974	562.217	Domestic mammal	Horse	Unicompartimental complex	B1		PRJNA230969	SAMN04993106		1989	1989-10-20	North America	USA	USA: MI	Horse			Whole genome sequencing of cultured E. coli as part of the US Food and Drug Administration surveillance project for the rapid detection of foodborne contamination events.
14291	562.217	Wild bird	Pigeon	Bird	B2		PRJNA230969	SAMN04993047		1988	1988-11-05	North America	USA	USA: MI	Wild bird			Whole genome sequencing of cultured E. coli as part of the US Food and Drug Administration surveillance project for the rapid detection of foodborne contamination events.
14292	562.217	Wild bird	Pigeon	Bird	C		PRJNA230969	SAMN04993045		1988	1988-11-05	North America	USA	USA: MI	Wild bird			Whole genome sequencing of cultured E. coli as part of the US Food and Drug Administration surveillance project for the rapid detection of foodborne contamination events.
17356	562.217	Domestic mammal	Pig	Unicompartimental complex	B1		PRJNA230969	SAMN04993037		1988	1988-10-14	North America	USA	USA: GA	Swine			Whole genome sequencing of cultured E. coli as part of the US Food and Drug Administration surveillance project for the rapid detection of foodborne contamination events.
16975	562.217	Domestic mammal	Horse	Unicompartimental complex	B1		PRJNA230969	SAMN04993033		1988	1988-10-14	North America	USA	USA: MA	Horse			Whole genome sequencing of cultured E. coli as part of the US Food and Drug Administration surveillance project for the rapid detection of foodborne contamination events.
19003	562.217	Domestic mammal	Sheep	Ruminant	B1		PRJNA230969	SAMN04993015		1988	1988-03-04	Oceania	New Zealand	New Zealand	Small ruminant			Whole genome sequencing of cultured E. coli as part of the US Food and Drug Administration surveillance project for the rapid detection of foodborne contamination events.
16976	562.217	Domestic mammal	Horse	Unicompartimental complex	A		PRJNA230969	SAMN04993112		1989	1989-07-31	North America	USA	USA: MI	Horse			Whole genome sequencing of cultured E. coli as part of the US Food and Drug Administration surveillance project for the rapid detection of foodborne contamination events.
14293	562.217	Wild bird	parrot	Bird	B1		PRJNA230969	SAMN04992983		1987	1987-10-09	North America	USA	USA: TX	Wild bird			Whole genome sequencing of cultured E. coli as part of the US Food and Drug Administration surveillance project for the rapid detection of foodborne contamination events.
14955	562.217	Domestic mammal	Cow	Ruminant	A		PRJNA230969	SAMN05440434		1987	1987-07-03	North America	USA	USA: CA	Cattle			Whole genome sequencing of cultured E. coli as part of the US Food and Drug Administration surveillance project for the rapid detection of foodborne contamination events.
14294	562.217	Wild mammal	Deer	Ruminant	B1		PRJNA230969	SAMN05464515		1987	1987-06-16	North America	USA	USA: PA	Wild ungulate			Whole genome sequencing of cultured E. coli as part of the US Food and Drug Administration surveillance project for the rapid detection of foodborne contamination events.
14956	562.217	Domestic mammal	Cow	Ruminant	B1		PRJNA230969	SAMN05464516		1987	1987-05-26	North America	USA	USA: PA	Cattle			Whole genome sequencing of cultured E. coli as part of the US Food and Drug Administration surveillance project for the rapid detection of foodborne contamination events.
17357	562.217	Domestic mammal	Pig	Unicompartimental complex	B2		PRJNA230969	SAMN05464519		1987	1987-04-22	North America	USA	USA: PA	Swine			Whole genome sequencing of cultured E. coli as part of the US Food and Drug Administration surveillance project for the rapid detection of foodborne contamination events.
16977	562.217	Domestic mammal	Horse	Unicompartimental complex	A		PRJNA230969	SAMN05452901		1986	1986-11-22	North America	USA	USA: PA	Horse			Whole genome sequencing of cultured E. coli as part of the US Food and Drug Administration surveillance project for the rapid detection of foodborne contamination events.
14957	562.217	Domestic mammal	Cow	Ruminant	B1		PRJNA230969	SAMN05296559		2015	2015	North America	USA	USA: IA	Cattle			Whole genome sequencing of cultured E. coli as part of the US Food and Drug Administration surveillance project for the rapid detection of foodborne contamination events.
14958	562.218	Domestic mammal	Cow	Ruminant	B1		PRJNA230969	SAMN05591730				North America	USA	USA: CA	Cattle			Whole genome sequencing of cultured E. coli as part of the US Food and Drug Administration surveillance project for the rapid detection of foodborne contamination events.
14959	562.218	Domestic mammal	Cow	Ruminant	A		PRJNA230969	SAMN05440327		2013	2013-07-24	North America	USA	USA: KS	Cattle			Whole genome sequencing of cultured E. coli as part of the US Food and Drug Administration surveillance project for the rapid detection of foodborne contamination events.
14960	562.218	Domestic mammal	Cow	Ruminant	B1		PRJNA230969	SAMN05440281		2013	2013-07-24	North America	USA	USA: KS	Cattle			Whole genome sequencing of cultured E. coli as part of the US Food and Drug Administration surveillance project for the rapid detection of foodborne contamination events.
14961	562.218	Domestic mammal	Cow	Ruminant	A		PRJNA230969	SAMN05440249		2013	2013-07-24	North America	USA	USA: KS	Cattle			Whole genome sequencing of cultured E. coli as part of the US Food and Drug Administration surveillance project for the rapid detection of foodborne contamination events.
14962	562.218	Domestic mammal	Cow	Ruminant	B1		PRJNA230969	SAMN04913896		2014	2014	North America	USA	USA: NE	Cattle			Whole genome sequencing of cultured E. coli as part of the US Food and Drug Administration surveillance project for the rapid detection of foodborne contamination events.
16733	562.218	Companion animal	Dog	Unicompartimental simple	A		PRJNA230969	SAMN04279477		2007	2007-04-19	North America	USA	USA: NY	Domestic carnivore			Whole genome sequencing of cultured E. coli as part of the US Food and Drug Administration surveillance project for the rapid detection of foodborne contamination events.
16875	562.218	Wild bird	Duck	Bird	A		PRJNA230969	SAMN04279469		2007	2007-03-06	North America	USA	USA: WA	Wild bird			Whole genome sequencing of cultured E. coli as part of the US Food and Drug Administration surveillance project for the rapid detection of foodborne contamination events.
16876	562.218	Wild bird	Duck	Bird	A		PRJNA230969	SAMN04279468		2007	2007-03-06	North America	USA	USA: WA	Wild bird			Whole genome sequencing of cultured E. coli as part of the US Food and Drug Administration surveillance project for the rapid detection of foodborne contamination events.
14963	562.218	Domestic mammal	Cow	Ruminant	B1		PRJNA230969	SAMN05440280		2013	2013-07-24	North America	USA	USA: KS	Cattle			Whole genome sequencing of cultured E. coli as part of the US Food and Drug Administration surveillance project for the rapid detection of foodborne contamination events.
16877	562.218	Wild bird	Duck	Bird	F		PRJNA230969	SAMN04279467		2007	2007-02-02	North America	USA	USA: WA	Wild bird			Whole genome sequencing of cultured E. coli as part of the US Food and Drug Administration surveillance project for the rapid detection of foodborne contamination events.
14964	562.218	Domestic mammal	Cow	Ruminant	B1		PRJNA230969	SAMN04279466		2006	2006-12-13	North America	USA	USA: MD	Cattle			Whole genome sequencing of cultured E. coli as part of the US Food and Drug Administration surveillance project for the rapid detection of foodborne contamination events.
16978	562.218	Domestic mammal	Horse	Unicompartimental complex	B1		PRJNA230969	SAMN04279483		2007	2007-05-29	North America	USA	USA: CA	Horse			Whole genome sequencing of cultured E. coli as part of the US Food and Drug Administration surveillance project for the rapid detection of foodborne contamination events.
14965	562.218	Domestic mammal	Cow	Ruminant	B1		PRJNA230969	SAMN04279482		2007	2007-05-09	North America	USA	USA: PA	Cattle			Whole genome sequencing of cultured E. coli as part of the US Food and Drug Administration surveillance project for the rapid detection of foodborne contamination events.
17358	562.218	Domestic mammal	Pig	Unicompartimental complex	B2		PRJNA230969	SAMN06555238		2000	2000-10-10	North America	USA	USA: OK	Swine			Whole genome sequencing of cultured E. coli as part of the US Food and Drug Administration surveillance project for the rapid detection of foodborne contamination events.
17359	562.218	Domestic mammal	Pig	Unicompartimental complex	A		PRJNA230969	SAMN06555237		2000	2000-11-28	North America	USA	USA: MN	Swine			Whole genome sequencing of cultured E. coli as part of the US Food and Drug Administration surveillance project for the rapid detection of foodborne contamination events.
14295	562.218	Wild mammal	Deer	Ruminant	E		PRJNA230969	SAMN04448474		1975	1975-01-01	North America	USA	USA: PA	Wild ungulate			Whole genome sequencing of cultured E. coli as part of the US Food and Drug Administration surveillance project for the rapid detection of foodborne contamination events.
17360	562.218	Domestic mammal	Pig	Unicompartimental complex	C		PRJNA230969	SAMN04279549		1975	1975-01-01	North America	USA	USA: PA	Swine			Whole genome sequencing of cultured E. coli as part of the US Food and Drug Administration surveillance project for the rapid detection of foodborne contamination events.
14296	562.218	Wild mammal	Deer	Ruminant	B1		PRJNA230969	SAMN04448471		1971	1971-07-16	North America	USA	USA: PA	Wild ungulate			Whole genome sequencing of cultured E. coli as part of the US Food and Drug Administration surveillance project for the rapid detection of foodborne contamination events.
17361	562.218	Domestic mammal	Pig	Unicompartimental complex	B1		PRJNA230969	SAMN04279509		2008	2008-01-24	North America	USA	USA: TX	Swine			Whole genome sequencing of cultured E. coli as part of the US Food and Drug Administration surveillance project for the rapid detection of foodborne contamination events.
14966	562.218	Domestic mammal	Cow	Ruminant	A		PRJNA230969	SAMN04279505		2008	2008-01-10	North America	USA	USA: CA	Cattle			Whole genome sequencing of cultured E. coli as part of the US Food and Drug Administration surveillance project for the rapid detection of foodborne contamination events.
17362	562.218	Domestic mammal	Pig	Unicompartimental complex	E		PRJNA230969	SAMN04993199		1980	1980-05-28	North America	USA	USA: CO	Swine			Whole genome sequencing of cultured E. coli as part of the US Food and Drug Administration surveillance project for the rapid detection of foodborne contamination events.
14967	562.219	Domestic mammal	Cow	Ruminant	B1		PRJNA230969	SAMN05468017		1983	1983-02-23	North America	USA	USA: PA	Cattle			Whole genome sequencing of cultured E. coli as part of the US Food and Drug Administration surveillance project for the rapid detection of foodborne contamination events.
19248	562.219	Domestic bird	Turkey	Bird	A		PRJNA230969	SAMN05468020		1983	1983-01-12	North America	USA	USA: CA	Poultry			Whole genome sequencing of cultured E. coli as part of the US Food and Drug Administration surveillance project for the rapid detection of foodborne contamination events.
14968	562.219	Domestic mammal	Cow	Ruminant	A		PRJNA230969	SAMN05439357		1985	1985-09-16	North America	USA	USA:PA	Cattle			Whole genome sequencing of cultured E. coli as part of the US Food and Drug Administration surveillance project for the rapid detection of foodborne contamination events.
17363	562.219	Domestic mammal	Pig	Unicompartimental complex	A		PRJNA230969	SAMN05439356		1985	1985-09-18	North America	USA	USA:NE	Swine			Whole genome sequencing of cultured E. coli as part of the US Food and Drug Administration surveillance project for the rapid detection of foodborne contamination events.
17364	562.22	Domestic mammal	Pig	Unicompartimental complex	C		PRJNA230969	SAMN05439358		1985	1985-08-27	North America	Puerto Rico	Puerto Rico	Swine			Whole genome sequencing of cultured E. coli as part of the US Food and Drug Administration surveillance project for the rapid detection of foodborne contamination events.
19004	562.22	Domestic mammal	Sheep	Ruminant	B1		PRJNA230969	SAMN05452805		1983	1983-04-26	North America	USA	USA:PA	Small ruminant			Whole genome sequencing of cultured E. coli as part of the US Food and Drug Administration surveillance project for the rapid detection of foodborne contamination events.
14969	562.22	Domestic mammal	Cow	Ruminant	A		PRJNA230969	SAMN05452806		1983	1983-04-25	North America	USA	USA:PA	Cattle			Whole genome sequencing of cultured E. coli as part of the US Food and Drug Administration surveillance project for the rapid detection of foodborne contamination events.
18297	562.22	Domestic bird	Chicken	Bird	B2		PRJNA230969	SAMN05452807		1983	1983-04-07	North America	USA	USA:MT	Poultry			Whole genome sequencing of cultured E. coli as part of the US Food and Drug Administration surveillance project for the rapid detection of foodborne contamination events.
19005	562.22	Domestic mammal	Sheep	Ruminant	A		PRJNA230969	SAMN05452808		1983	1983-04-05	North America	USA	USA:PA	Small ruminant			Whole genome sequencing of cultured E. coli as part of the US Food and Drug Administration surveillance project for the rapid detection of foodborne contamination events.
16734	562.22	Companion animal	Dog	Unicompartimental simple	B1		PRJNA230969	SAMN05439572		2012	2012-04-05	North America	USA	USA:PA	Domestic carnivore			Whole genome sequencing of cultured E. coli as part of the US Food and Drug Administration surveillance project for the rapid detection of foodborne contamination events.
16735	562.22	Companion animal	Dog	Unicompartimental simple	A		PRJNA230969	SAMN05439570		2012	2012-04-18	North America	USA	USA:PA	Domestic carnivore			Whole genome sequencing of cultured E. coli as part of the US Food and Drug Administration surveillance project for the rapid detection of foodborne contamination events.
16979	562.22	Domestic mammal	Horse	Unicompartimental complex	B1		PRJNA230969	SAMN05439571		2012	2012-04-05	North America	USA	USA:NY	Horse			Whole genome sequencing of cultured E. coli as part of the US Food and Drug Administration surveillance project for the rapid detection of foodborne contamination events.
14970	562.22	Domestic mammal	Cow	Ruminant	A		PRJNA230969	SAMN04881310		1986	1986-03-14	North America	USA	USA:VA	Cattle			Whole genome sequencing of cultured E. coli as part of the US Food and Drug Administration surveillance project for the rapid detection of foodborne contamination events.
16736	562.22	Companion animal	Dog	Unicompartimental simple	B1		PRJNA230969	SAMN05439566		2012	2012-05-07	North America	USA	USA:PA	Domestic carnivore			Whole genome sequencing of cultured E. coli as part of the US Food and Drug Administration surveillance project for the rapid detection of foodborne contamination events.
16737	562.22	Companion animal	Dog	Unicompartimental simple	B2		PRJNA230969	SAMN05226110		2012	2012-03-30	North America	USA	USA:NY	Domestic carnivore			Whole genome sequencing of cultured E. coli as part of the US Food and Drug Administration surveillance project for the rapid detection of foodborne contamination events.
14971	562.22	Domestic mammal	Cow	Ruminant	B1		PRJNA230969	SAMN05439471		2010	2010-06-04	North America	USA	USA:CO	Cattle			Whole genome sequencing of cultured E. coli as part of the US Food and Drug Administration surveillance project for the rapid detection of foodborne contamination events.
16738	562.221	Companion animal	Dog	Unicompartimental simple	B1		PRJNA230969	SAMN05439428		2010	2010-02-26	North America	USA	USA:NY	Domestic carnivore			Whole genome sequencing of cultured E. coli as part of the US Food and Drug Administration surveillance project for the rapid detection of foodborne contamination events.
17365	562.221	Domestic mammal	Pig	Unicompartimental complex	B2		PRJNA230969	SAMN05439413		2009	2009-11-13	North America	USA	USA:IA	Swine			Whole genome sequencing of cultured E. coli as part of the US Food and Drug Administration surveillance project for the rapid detection of foodborne contamination events.
16739	562.221	Companion animal	Dog	Unicompartimental simple	B1		PRJNA230969	SAMN05439415		2009	2009-12-03	North America	USA	USA:MS	Domestic carnivore			Whole genome sequencing of cultured E. coli as part of the US Food and Drug Administration surveillance project for the rapid detection of foodborne contamination events.
16740	562.221	Companion animal	Dog	Unicompartimental simple	E		PRJNA230969	SAMN05439402		2008	2008-12-10	North America	USA	USA:AL	Domestic carnivore			Whole genome sequencing of cultured E. coli as part of the US Food and Drug Administration surveillance project for the rapid detection of foodborne contamination events.
16878	562.221	Wild bird	Duck	Bird	B2		PRJNA230969	SAMN05439390		2008	2008-07-30	North America	USA	USA:AK	Wild bird			Whole genome sequencing of cultured E. coli as part of the US Food and Drug Administration surveillance project for the rapid detection of foodborne contamination events.
17366	562.221	Domestic mammal	Pig	Unicompartimental complex	B1		PRJNA230969	SAMN05439391		1985	1985-11-04	North America	USA	USA:IA	Swine			Whole genome sequencing of cultured E. coli as part of the US Food and Drug Administration surveillance project for the rapid detection of foodborne contamination events.
17367	562.221	Domestic mammal	Pig	Unicompartimental complex	A		PRJNA230969	SAMN05439392		1985	1985-11-04	North America	USA	USA:IA	Swine			Whole genome sequencing of cultured E. coli as part of the US Food and Drug Administration surveillance project for the rapid detection of foodborne contamination events.
16879	562.221	Wild bird	Duck	Bird	B1		PRJNA230969	SAMN05439496		2010	2010-08-12	North America	USA	USA:AK	Wild bird			Whole genome sequencing of cultured E. coli as part of the US Food and Drug Administration surveillance project for the rapid detection of foodborne contamination events.
16741	562.221	Companion animal	Dog	Unicompartimental simple	A		PRJNA230969	SAMN05439495		2010	2010-08-25	North America	USA	USA:NY	Domestic carnivore			Whole genome sequencing of cultured E. coli as part of the US Food and Drug Administration surveillance project for the rapid detection of foodborne contamination events.
16742	562.221	Companion animal	Dog	Unicompartimental simple	B1		PRJNA230969	SAMN05439470		2010	2010-05-19	North America	USA	USA:NY	Domestic carnivore			Whole genome sequencing of cultured E. coli as part of the US Food and Drug Administration surveillance project for the rapid detection of foodborne contamination events.
16980	562.221	Domestic mammal	Horse	Unicompartimental complex	B1		PRJNA230969	SAMN05439474		2010	2010-05-19	North America	USA	USA:NY	Horse			Whole genome sequencing of cultured E. coli as part of the US Food and Drug Administration surveillance project for the rapid detection of foodborne contamination events.
16743	562.221	Companion animal	Dog	Unicompartimental simple	A		PRJNA230969	SAMN05439425		2010	2010-02-26	North America	USA	USA:NY	Domestic carnivore			Whole genome sequencing of cultured E. coli as part of the US Food and Drug Administration surveillance project for the rapid detection of foodborne contamination events.
16744	562.221	Companion animal	Dog	Unicompartimental simple	D		PRJNA230969	SAMN05439429		2010	2010-02-26	North America	USA	USA:NY	Domestic carnivore			Whole genome sequencing of cultured E. coli as part of the US Food and Drug Administration surveillance project for the rapid detection of foodborne contamination events.
16745	562.221	Companion animal	Dog	Unicompartimental simple	A		PRJNA230969	SAMN05439426		2010	2010-02-26	North America	USA	USA:NY	Domestic carnivore			Whole genome sequencing of cultured E. coli as part of the US Food and Drug Administration surveillance project for the rapid detection of foodborne contamination events.
16746	562.221	Companion animal	Dog	Unicompartimental simple	A		PRJNA230969	SAMN05439427		2010	2010-02-26	North America	USA	USA:NY	Domestic carnivore			Whole genome sequencing of cultured E. coli as part of the US Food and Drug Administration surveillance project for the rapid detection of foodborne contamination events.
17368	562.221	Domestic mammal	Pig	Unicompartimental complex	B1		PRJNA230969	SAMN05439414		2009	2009-11-13	North America	USA	USA:IA	Swine			Whole genome sequencing of cultured E. coli as part of the US Food and Drug Administration surveillance project for the rapid detection of foodborne contamination events.
16981	562.221	Domestic mammal	Horse	Unicompartimental complex	B1		PRJNA230969	SAMN05439399		2009	2009-04-17	North America	USA	USA:KY	Horse			Whole genome sequencing of cultured E. coli as part of the US Food and Drug Administration surveillance project for the rapid detection of foodborne contamination events.
14972	562.221	Domestic mammal	Cow	Ruminant	B1		PRJNA230969	SAMN05439400		2009	2009-02-26	North America	USA	USA:CA	Cattle			Whole genome sequencing of cultured E. coli as part of the US Food and Drug Administration surveillance project for the rapid detection of foodborne contamination events.
16747	562.221	Companion animal	Dog	Unicompartimental simple	A		PRJNA230969	SAMN05439403		2008	2008-12-10	North America	USA	USA:AL	Domestic carnivore			Whole genome sequencing of cultured E. coli as part of the US Food and Drug Administration surveillance project for the rapid detection of foodborne contamination events.
16748	562.221	Companion animal	Dog	Unicompartimental simple	B1		PRJNA230969	SAMN05439407		2008	2008-09-05	North America	USA	USA:PA	Domestic carnivore			Whole genome sequencing of cultured E. coli as part of the US Food and Drug Administration surveillance project for the rapid detection of foodborne contamination events.
14468	562.222	Companion animal	Cat	Unicompartimental simple	B2		PRJNA230969	SAMN05439351		1985	1985-10-29	North America	USA	USA:FL	Domestic carnivore			Whole genome sequencing of cultured E. coli as part of the US Food and Drug Administration surveillance project for the rapid detection of foodborne contamination events.
14469	562.222	Companion animal	Cat	Unicompartimental simple	B2		PRJNA230969	SAMN05439353		1985	1985-10-29	North America	USA	USA:FL	Domestic carnivore			Whole genome sequencing of cultured E. coli as part of the US Food and Drug Administration surveillance project for the rapid detection of foodborne contamination events.
17369	562.222	Domestic mammal	Pig	Unicompartimental complex	A		PRJNA230969	SAMN06555240		1986	1986-03-28	North America	USA	USA:PA	Swine			Whole genome sequencing of cultured E. coli as part of the US Food and Drug Administration surveillance project for the rapid detection of foodborne contamination events.
16982	562.222	Domestic mammal	Horse	Unicompartimental complex	B1		PRJNA230969	SAMN04902857		2012	2012-11-12	North America	USA	USA:NY	Horse			Whole genome sequencing of cultured E. coli as part of the US Food and Drug Administration surveillance project for the rapid detection of foodborne contamination events.
17370	562.222	Domestic mammal	Pig	Unicompartimental complex	A		PRJNA230969	SAMN04902855		2012	2012-10-11	North America	USA	USA:SD	Swine			Whole genome sequencing of cultured E. coli as part of the US Food and Drug Administration surveillance project for the rapid detection of foodborne contamination events.
17371	562.222	Domestic mammal	Pig	Unicompartimental complex	A		PRJNA230969	SAMN05439369		1985	1985-07-15	North America	USA	USA:MN	Swine			Whole genome sequencing of cultured E. coli as part of the US Food and Drug Administration surveillance project for the rapid detection of foodborne contamination events.
17372	562.222	Domestic mammal	Pig	Unicompartimental complex	B1		PRJNA230969	SAMN05439372		1985	1985-04-05	North America	USA	USA:NE	Swine			Whole genome sequencing of cultured E. coli as part of the US Food and Drug Administration surveillance project for the rapid detection of foodborne contamination events.
14973	562.222	Domestic mammal	Cow	Ruminant	A		PRJNA230969	SAMN05468041		1985	1985-05-06	North America	USA	USA:PA	Cattle			Whole genome sequencing of cultured E. coli as part of the US Food and Drug Administration surveillance project for the rapid detection of foodborne contamination events.
14974	562.222	Domestic mammal	Cow	Ruminant	A		PRJNA230969	SAMN05468043		1985	1985-05-06	North America	USA	USA:PA	Cattle			Whole genome sequencing of cultured E. coli as part of the US Food and Drug Administration surveillance project for the rapid detection of foodborne contamination events.
19006	562.222	Domestic mammal	Sheep	Ruminant	C		PRJNA230969	SAMN05468054		1984	1984-11-10	North America	USA	USA:PA	Small ruminant			Whole genome sequencing of cultured E. coli as part of the US Food and Drug Administration surveillance project for the rapid detection of foodborne contamination events.
18298	562.222	Domestic bird	Chicken	Bird	A		PRJNA230969	SAMN05439373		1984	1984-10-03	North America	USA	USA:MT	Poultry			Whole genome sequencing of cultured E. coli as part of the US Food and Drug Administration surveillance project for the rapid detection of foodborne contamination events.
18299	562.222	Domestic bird	Chicken	Bird	D		PRJNA230969	SAMN06555251		1984	1984-10-03	North America	USA	USA:MT	Poultry			Whole genome sequencing of cultured E. coli as part of the US Food and Drug Administration surveillance project for the rapid detection of foodborne contamination events.
18300	562.222	Domestic bird	Chicken	Bird	D		PRJNA230969	SAMN05439374		1984	1984-10-03	North America	USA	USA:MT	Poultry			Whole genome sequencing of cultured E. coli as part of the US Food and Drug Administration surveillance project for the rapid detection of foodborne contamination events.
17373	562.222	Domestic mammal	Pig	Unicompartimental complex	A		PRJNA230969	SAMN05439384		1984	1984-04-13	North America	USA	USA:PA	Swine			Whole genome sequencing of cultured E. coli as part of the US Food and Drug Administration surveillance project for the rapid detection of foodborne contamination events.
14975	562.222	Domestic mammal	Cow	Ruminant	B1		PRJNA230969	SAMN05439377		1984	1984-07-20	North America	USA	USA:PA	Cattle			Whole genome sequencing of cultured E. coli as part of the US Food and Drug Administration surveillance project for the rapid detection of foodborne contamination events.
17374	562.222	Domestic mammal	Pig	Unicompartimental complex	A		PRJNA230969	SAMN06555239		1986	1986-04-24	North America	USA	USA:IA	Swine			Whole genome sequencing of cultured E. coli as part of the US Food and Drug Administration surveillance project for the rapid detection of foodborne contamination events.
14976	562.222	Domestic mammal	Cow	Ruminant	B1		PRJNA230969	SAMN04902879		2013	2013-09-19	North America	USA	USA:NM	Cattle			Whole genome sequencing of cultured E. coli as part of the US Food and Drug Administration surveillance project for the rapid detection of foodborne contamination events.
14977	562.222	Domestic mammal	Cow	Ruminant	B1		PRJNA230969	SAMN06555241		2011	2011-09-16	Europe	Ireland	Ireland	Cattle			Whole genome sequencing of cultured E. coli as part of the US Food and Drug Administration surveillance project for the rapid detection of foodborne contamination events.
16749	562.222	Companion animal	Dog	Unicompartimental simple	B1		PRJNA230969	SAMN06555244		2010	2010-02-26	North America	USA	USA:NY	Domestic carnivore			Whole genome sequencing of cultured E. coli as part of the US Food and Drug Administration surveillance project for the rapid detection of foodborne contamination events.
17375	562.222	Domestic mammal	Pig	Unicompartimental complex	B2		PRJNA230969	SAMN05439371		1985	1985-04-26	North America	USA	USA:PA	Swine			Whole genome sequencing of cultured E. coli as part of the US Food and Drug Administration surveillance project for the rapid detection of foodborne contamination events.
17376	562.222	Domestic mammal	Pig	Unicompartimental complex	A		PRJNA230969	SAMN05439370		1985	1985-04-26	North America	USA	USA:PA	Swine			Whole genome sequencing of cultured E. coli as part of the US Food and Drug Administration surveillance project for the rapid detection of foodborne contamination events.
14978	562.222	Domestic mammal	Cow	Ruminant	B1		PRJNA230969	SAMN05468040		1985	1985-05-06	North America	USA	USA:PA	Cattle			Whole genome sequencing of cultured E. coli as part of the US Food and Drug Administration surveillance project for the rapid detection of foodborne contamination events.
17377	562.222	Domestic mammal	Pig	Unicompartimental complex	A		PRJNA230969	SAMN05468051		1984	1984-11-16	North America	USA	USA:PA	Swine			Whole genome sequencing of cultured E. coli as part of the US Food and Drug Administration surveillance project for the rapid detection of foodborne contamination events.
18301	562.222	Domestic bird	Chicken	Bird	A		PRJNA230969	SAMN05439375		1984	1984-08-20	North America	USA	USA:MT	Poultry			Whole genome sequencing of cultured E. coli as part of the US Food and Drug Administration surveillance project for the rapid detection of foodborne contamination events.
16983	562.222	Domestic mammal	Horse	Unicompartimental complex	E		PRJNA230969	SAMN05439376		1984	1984-08-10	North America	USA	USA:PA	Horse			Whole genome sequencing of cultured E. coli as part of the US Food and Drug Administration surveillance project for the rapid detection of foodborne contamination events.
18302	562.222	Domestic bird	Chicken	Bird	B2		PRJNA230969	SAMN05439379		1984	1984-08-03	North America	USA	USA:MT	Poultry			Whole genome sequencing of cultured E. coli as part of the US Food and Drug Administration surveillance project for the rapid detection of foodborne contamination events.
18303	562.222	Domestic bird	Chicken	Bird	A		PRJNA230969	SAMN05439380		1984	1984-08-03	North America	USA	USA:MT	Poultry			Whole genome sequencing of cultured E. coli as part of the US Food and Drug Administration surveillance project for the rapid detection of foodborne contamination events.
14979	562.222	Domestic mammal	Cow	Ruminant	B1		PRJNA230969	SAMN05439381		1984	1984-06-21	North America	USA	USA:PA	Cattle			Whole genome sequencing of cultured E. coli as part of the US Food and Drug Administration surveillance project for the rapid detection of foodborne contamination events.
14980	562.222	Domestic mammal	Cow	Ruminant	C		PRJNA230969	SAMN05439382		1984	1984-03-08	North America	USA	USA:PA	Cattle			Whole genome sequencing of cultured E. coli as part of the US Food and Drug Administration surveillance project for the rapid detection of foodborne contamination events.
17378	562.222	Domestic mammal	Pig	Unicompartimental complex	B2		PRJNA230969	SAMN05439385		1984	1984-02-14	North America	USA	USA:PA	Swine			Whole genome sequencing of cultured E. coli as part of the US Food and Drug Administration surveillance project for the rapid detection of foodborne contamination events.
17379	562.222	Domestic mammal	Pig	Unicompartimental complex	B1		PRJNA230969	SAMN05439314		1984	1984-01-04	North America	USA	USA:PA	Swine			Whole genome sequencing of cultured E. coli as part of the US Food and Drug Administration surveillance project for the rapid detection of foodborne contamination events.
14981	562.222	Domestic mammal	Cow	Ruminant	B1		PRJNA230969	SAMN05439315		1983	1983-12-06	North America	USA	USA:PA	Cattle			Whole genome sequencing of cultured E. coli as part of the US Food and Drug Administration surveillance project for the rapid detection of foodborne contamination events.
14297	562.222	Wild mammal	Deer	Ruminant	B1		PRJNA230969	SAMN05439321		1983	1983-10-26	North America	USA	USA:PA	Wild ungulate			Whole genome sequencing of cultured E. coli as part of the US Food and Drug Administration surveillance project for the rapid detection of foodborne contamination events.
19007	562.222	Domestic mammal	Sheep	Ruminant	B1		PRJNA230969	SAMN05439320		1983	1983-11-10	North America	USA	USA:PA	Small ruminant			Whole genome sequencing of cultured E. coli as part of the US Food and Drug Administration surveillance project for the rapid detection of foodborne contamination events.
14982	562.223	Domestic mammal	Cow	Ruminant	B2		PRJNA230969	SAMN05439335		1983	1983-04-27	North America	USA	USA:PA	Cattle			Whole genome sequencing of cultured E. coli as part of the US Food and Drug Administration surveillance project for the rapid detection of foodborne contamination events.
18304	562.223	Domestic bird	Chicken	Bird	E		PRJNA230969	SAMN05439318		1983	1983-12-02	North America	USA	USA:MT	Poultry			Whole genome sequencing of cultured E. coli as part of the US Food and Drug Administration surveillance project for the rapid detection of foodborne contamination events.
14298	562.223	Wild mammal	Deer	Ruminant	G		PRJNA230969	SAMN05439322		1983	1983-10-14	North America	USA	USA:PA	Wild ungulate			Whole genome sequencing of cultured E. coli as part of the US Food and Drug Administration surveillance project for the rapid detection of foodborne contamination events.
14470	562.223	Companion animal	Cat	Unicompartimental simple	F		PRJNA414749	SAMN07809383		2017	2017-02-15	South America	Brazil	Brazil: Sao Vicente	Domestic carnivore	surveillance		This strains confers resistance to cephalosporins and was recovered from cat
14471	562.223	Companion animal	Cat	Unicompartimental simple	F		PRJNA414747	SAMN07809269		2017	2017-02-15	South America	Brazil	Brazil: Sao Vicente	Domestic carnivore	surveillance		This strain CTX-M-type extended-spectrum β-lactamase (ESBL)-producing Escherichia coli isolated from cat
14983	562.251	Domestic mammal	Cow	Ruminant	E		PRJNA230969	SAMN05440384		1979	1979-04-24	North America	USA	USA: CO	Cattle			Whole genome sequencing of cultured E. coli as part of the US Food and Drug Administration surveillance project for the rapid detection of foodborne contamination events.
17380	562.251	Domestic mammal	Pig	Unicompartimental complex	B1		PRJNA230969	SAMN05468015		1983	1983-03-02	North America	USA	USA: PA	Swine			Whole genome sequencing of cultured E. coli as part of the US Food and Drug Administration surveillance project for the rapid detection of foodborne contamination events.
14299	562.251	Wild mammal	Deer	Ruminant	B1		PRJNA230969	SAMN04992366		2000	2000-08-27	North America	USA	USA: AL	Wild ungulate			Whole genome sequencing of cultured E. coli as part of the US Food and Drug Administration surveillance project for the rapid detection of foodborne contamination events.
17381	562.251	Domestic mammal	Pig	Unicompartimental complex	B1		PRJNA230969	SAMN04992363		1975	1975-01-01	North America	USA	USA: PA	Swine			Whole genome sequencing of cultured E. coli as part of the US Food and Drug Administration surveillance project for the rapid detection of foodborne contamination events.
16750	562.251	Companion animal	Dog	Unicompartimental simple	A		PRJNA230969	SAMN04992344		1998	1998-07-28	North America	USA	USA: TX	Domestic carnivore			Whole genome sequencing of cultured E. coli as part of the US Food and Drug Administration surveillance project for the rapid detection of foodborne contamination events.
17382	562.251	Domestic mammal	Pig	Unicompartimental complex	B1		PRJNA230969	SAMN04992340		1998	1998-06-11	North America	USA	USA: PA	Swine			Whole genome sequencing of cultured E. coli as part of the US Food and Drug Administration surveillance project for the rapid detection of foodborne contamination events.
14984	562.251	Domestic mammal	Cow	Ruminant	A		PRJNA230969	SAMN04992331		1998	1998-02-27	North America	USA	USA: WI	Cattle			Whole genome sequencing of cultured E. coli as part of the US Food and Drug Administration surveillance project for the rapid detection of foodborne contamination events.
14985	562.251	Domestic mammal	Cow	Ruminant	D		PRJNA230969	SAMN04992316		1997	1997-12-10	North America	USA	USA: PA	Cattle			Whole genome sequencing of cultured E. coli as part of the US Food and Drug Administration surveillance project for the rapid detection of foodborne contamination events.
16751	562.251	Companion animal	Dog	Unicompartimental simple	B2		PRJNA230969	SAMN04992312		1997	1997-10-27	North America	USA	USA: PA	Domestic carnivore			Whole genome sequencing of cultured E. coli as part of the US Food and Drug Administration surveillance project for the rapid detection of foodborne contamination events.
16752	562.251	Companion animal	Dog	Unicompartimental simple	E		PRJNA230969	SAMN04992311		1997	1997-10-27	North America	USA	USA: PA	Domestic carnivore			Whole genome sequencing of cultured E. coli as part of the US Food and Drug Administration surveillance project for the rapid detection of foodborne contamination events.
14986	562.251	Domestic mammal	Cow	Ruminant	B1		PRJNA230969	SAMN04992307		1997	1997-10-27	North America	USA	USA: PA	Cattle			Whole genome sequencing of cultured E. coli as part of the US Food and Drug Administration surveillance project for the rapid detection of foodborne contamination events.
14987	562.251	Domestic mammal	Cow	Ruminant	E		PRJNA230969	SAMN04992303		1997	1997-09-19	North America	USA	USA: MI	Cattle			Whole genome sequencing of cultured E. coli as part of the US Food and Drug Administration surveillance project for the rapid detection of foodborne contamination events.
14988	562.251	Domestic mammal	Cow	Ruminant	B1		PRJNA230969	SAMN04992302		1997	1997-09-19	North America	USA	USA: MI	Cattle			Whole genome sequencing of cultured E. coli as part of the US Food and Drug Administration surveillance project for the rapid detection of foodborne contamination events.
14989	562.252	Domestic mammal	Cow	Ruminant	B1		PRJNA230969	SAMN04992301		1997	1997-09-19	North America	USA	USA: MI	Cattle			Whole genome sequencing of cultured E. coli as part of the US Food and Drug Administration surveillance project for the rapid detection of foodborne contamination events.
14990	562.252	Domestic mammal	Cow	Ruminant	C		PRJNA230969	SAMN04992295		1997	1997-09-19	North America	USA	USA: MI	Cattle			Whole genome sequencing of cultured E. coli as part of the US Food and Drug Administration surveillance project for the rapid detection of foodborne contamination events.
14991	562.252	Domestic mammal	Cow	Ruminant	B1		PRJNA230969	SAMN04992294		1997	1997-09-19	North America	USA	USA: MI	Cattle			Whole genome sequencing of cultured E. coli as part of the US Food and Drug Administration surveillance project for the rapid detection of foodborne contamination events.
14992	562.252	Domestic mammal	Cow	Ruminant	B1		PRJNA230969	SAMN04992293		1975	1975-01-01	North America	USA	USA: PA	Cattle			Whole genome sequencing of cultured E. coli as part of the US Food and Drug Administration surveillance project for the rapid detection of foodborne contamination events.
14300	562.252	Wild mammal	Deer	Ruminant	A		PRJNA230969	SAMN04992291		1975	1975-01-01	North America	USA	USA: PA	Wild ungulate			Whole genome sequencing of cultured E. coli as part of the US Food and Drug Administration surveillance project for the rapid detection of foodborne contamination events.
17383	562.252	Domestic mammal	Pig	Unicompartimental complex	C		PRJNA230969	SAMN04992264		1975	1975-01-01	North America	USA	USA: PA	Swine			Whole genome sequencing of cultured E. coli as part of the US Food and Drug Administration surveillance project for the rapid detection of foodborne contamination events.
17054	562.252	Wild mammal	Mink	Unicompartimental simple	A		PRJNA230969	SAMN04992263		1997	1997-07-28	North America	USA	USA: ND	Wild carnivore			Whole genome sequencing of cultured E. coli as part of the US Food and Drug Administration surveillance project for the rapid detection of foodborne contamination events.
17055	562.252	Wild mammal	Mink	Unicompartimental simple	B1		PRJNA230969	SAMN04992262		1997	1997-07-28	North America	USA	USA: ND	Wild carnivore			Whole genome sequencing of cultured E. coli as part of the US Food and Drug Administration surveillance project for the rapid detection of foodborne contamination events.
17056	562.252	Wild mammal	Mink	Unicompartimental simple	B1		PRJNA230969	SAMN04992260		1997	1997-07-28	North America	USA	USA: ND	Wild carnivore			Whole genome sequencing of cultured E. coli as part of the US Food and Drug Administration surveillance project for the rapid detection of foodborne contamination events.
17057	562.252	Wild mammal	Mink	Unicompartimental simple	B2		PRJNA230969	SAMN04992259		1997	1997-07-28	North America	USA	USA: ND	Wild carnivore			Whole genome sequencing of cultured E. coli as part of the US Food and Drug Administration surveillance project for the rapid detection of foodborne contamination events.
17058	562.252	Wild mammal	Mink	Unicompartimental simple	B2		PRJNA230969	SAMN04992258		1997	1997-07-28	North America	USA	USA: ND	Wild carnivore			Whole genome sequencing of cultured E. coli as part of the US Food and Drug Administration surveillance project for the rapid detection of foodborne contamination events.
17059	562.252	Wild mammal	Mink	Unicompartimental simple	B2		PRJNA230969	SAMN04992257		1997	1997-07-28	North America	USA	USA: ND	Wild carnivore			Whole genome sequencing of cultured E. coli as part of the US Food and Drug Administration surveillance project for the rapid detection of foodborne contamination events.
17060	562.252	Wild mammal	Mink	Unicompartimental simple	B2		PRJNA230969	SAMN04992255		1997	1997-07-28	North America	USA	USA: ND	Wild carnivore			Whole genome sequencing of cultured E. coli as part of the US Food and Drug Administration surveillance project for the rapid detection of foodborne contamination events.
17061	562.252	Wild mammal	Mink	Unicompartimental simple	B2		PRJNA230969	SAMN04992254		1997	1997-07-28	North America	USA	USA: ND	Wild carnivore			Whole genome sequencing of cultured E. coli as part of the US Food and Drug Administration surveillance project for the rapid detection of foodborne contamination events.
17062	562.252	Wild mammal	Mink	Unicompartimental simple	B2		PRJNA230969	SAMN04992253		1997	1997-07-28	North America	USA	USA: ND	Wild carnivore			Whole genome sequencing of cultured E. coli as part of the US Food and Drug Administration surveillance project for the rapid detection of foodborne contamination events.
17063	562.252	Wild mammal	Mink	Unicompartimental simple	G		PRJNA230969	SAMN04992252		1997	1997-07-28	North America	USA	USA: ND	Wild carnivore			Whole genome sequencing of cultured E. coli as part of the US Food and Drug Administration surveillance project for the rapid detection of foodborne contamination events.
17064	562.252	Wild mammal	Mink	Unicompartimental simple	B1		PRJNA230969	SAMN04992251		1997	1997-07-28	North America	USA	USA: ND	Wild carnivore			Whole genome sequencing of cultured E. coli as part of the US Food and Drug Administration surveillance project for the rapid detection of foodborne contamination events.
17065	562.252	Wild mammal	Mink	Unicompartimental simple	C		PRJNA230969	SAMN04992250		1997	1997-07-28	North America	USA	USA: ND	Wild carnivore			Whole genome sequencing of cultured E. coli as part of the US Food and Drug Administration surveillance project for the rapid detection of foodborne contamination events.
14993	562.252	Domestic mammal	Cow	Ruminant	A		PRJNA230969	SAMN04992247		1997	1997-07-03	North America	USA	USA: MI	Cattle			Whole genome sequencing of cultured E. coli as part of the US Food and Drug Administration surveillance project for the rapid detection of foodborne contamination events.
14994	562.252	Domestic mammal	Cow	Ruminant	B1		PRJNA230969	SAMN04992246		1997	1997-07-03	North America	USA	USA: MI	Cattle			Whole genome sequencing of cultured E. coli as part of the US Food and Drug Administration surveillance project for the rapid detection of foodborne contamination events.
14995	562.252	Domestic mammal	Cow	Ruminant	B1		PRJNA230969	SAMN04992244		1997	1997-07-03	North America	USA	USA: MI	Cattle			Whole genome sequencing of cultured E. coli as part of the US Food and Drug Administration surveillance project for the rapid detection of foodborne contamination events.
14996	562.252	Domestic mammal	Cow	Ruminant	B1		PRJNA230969	SAMN04992245		1997	1997-07-03	North America	USA	USA: MI	Cattle			Whole genome sequencing of cultured E. coli as part of the US Food and Drug Administration surveillance project for the rapid detection of foodborne contamination events.
14997	562.252	Domestic mammal	Cow	Ruminant	B1		PRJNA230969	SAMN04992243		1997	1997-07-03	North America	USA	USA: MI	Cattle			Whole genome sequencing of cultured E. coli as part of the US Food and Drug Administration surveillance project for the rapid detection of foodborne contamination events.
14998	562.252	Domestic mammal	Cow	Ruminant	B1		PRJNA230969	SAMN04992242		1997	1997-07-03	North America	USA	USA: MI	Cattle			Whole genome sequencing of cultured E. coli as part of the US Food and Drug Administration surveillance project for the rapid detection of foodborne contamination events.
14999	562.252	Domestic mammal	Cow	Ruminant	B1		PRJNA230969	SAMN04992239		1997	1997-07-03	North America	USA	USA: MI	Cattle			Whole genome sequencing of cultured E. coli as part of the US Food and Drug Administration surveillance project for the rapid detection of foodborne contamination events.
15000	562.252	Domestic mammal	Cow	Ruminant	A		PRJNA230969	SAMN04992238		1997	1997-06-19	North America	USA	USA: PA	Cattle			Whole genome sequencing of cultured E. coli as part of the US Food and Drug Administration surveillance project for the rapid detection of foodborne contamination events.
19008	562.252	Domestic mammal	Sheep	Ruminant	A		PRJNA230969	SAMN04992235		1997	1997-04-26	North America	USA	USA: CA	Small ruminant			Whole genome sequencing of cultured E. coli as part of the US Food and Drug Administration surveillance project for the rapid detection of foodborne contamination events.
15001	562.252	Domestic mammal	Cow	Ruminant	B1		PRJNA230969	SAMN04992236		1997	1997-03-26	North America	USA	USA: PA	Cattle			Whole genome sequencing of cultured E. coli as part of the US Food and Drug Administration surveillance project for the rapid detection of foodborne contamination events.
15002	562.252	Domestic mammal	Cow	Ruminant	C		PRJNA230969	SAMN04992233		1997	1997-02-21	North America	USA	USA: PA	Cattle			Whole genome sequencing of cultured E. coli as part of the US Food and Drug Administration surveillance project for the rapid detection of foodborne contamination events.
15003	562.252	Domestic mammal	Cow	Ruminant	D		PRJNA230969	SAMN04992232		1997	1997-01-27	North America	USA	USA: PA	Cattle			Whole genome sequencing of cultured E. coli as part of the US Food and Drug Administration surveillance project for the rapid detection of foodborne contamination events.
15004	562.252	Domestic mammal	Cow	Ruminant	B1		PRJNA230969	SAMN04992231		1996	1996-10-24	North America	USA	USA: MI	Cattle			Whole genome sequencing of cultured E. coli as part of the US Food and Drug Administration surveillance project for the rapid detection of foodborne contamination events.
15005	562.252	Domestic mammal	Cow	Ruminant	B1		PRJNA230969	SAMN04992230		1996	1996-10-24	North America	USA	USA: MI	Cattle			Whole genome sequencing of cultured E. coli as part of the US Food and Drug Administration surveillance project for the rapid detection of foodborne contamination events.
15006	562.252	Domestic mammal	Cow	Ruminant	B1		PRJNA230969	SAMN04992229		1996	1996-10-24	North America	USA	USA: MI	Cattle			Whole genome sequencing of cultured E. coli as part of the US Food and Drug Administration surveillance project for the rapid detection of foodborne contamination events.
15007	562.252	Domestic mammal	Cow	Ruminant	A		PRJNA230969	SAMN04992228		1996	1996-10-24	North America	USA	USA: MI	Cattle			Whole genome sequencing of cultured E. coli as part of the US Food and Drug Administration surveillance project for the rapid detection of foodborne contamination events.
15008	562.252	Domestic mammal	Cow	Ruminant	B1		PRJNA230969	SAMN04992227		1996	1996-10-24	North America	USA	USA: MI	Cattle			Whole genome sequencing of cultured E. coli as part of the US Food and Drug Administration surveillance project for the rapid detection of foodborne contamination events.
15009	562.252	Domestic mammal	Cow	Ruminant	B1		PRJNA230969	SAMN04992226		1996	1996-10-24	North America	USA	USA: MI	Cattle			Whole genome sequencing of cultured E. coli as part of the US Food and Drug Administration surveillance project for the rapid detection of foodborne contamination events.
15010	562.252	Domestic mammal	Cow	Ruminant	B1		PRJNA230969	SAMN04992224		1996	1996-08-07	North America	USA	USA: PA	Cattle			Whole genome sequencing of cultured E. coli as part of the US Food and Drug Administration surveillance project for the rapid detection of foodborne contamination events.
15011	562.252	Domestic mammal	Cow	Ruminant	B1		PRJNA230969	SAMN04992223		1996	1996-07-24	North America	USA	USA: MI	Cattle			Whole genome sequencing of cultured E. coli as part of the US Food and Drug Administration surveillance project for the rapid detection of foodborne contamination events.
19009	562.252	Domestic mammal	Sheep	Ruminant	B1		PRJNA230969	SAMN04992217		1996	1996-07-09	North America	USA	USA: CA	Small ruminant			Whole genome sequencing of cultured E. coli as part of the US Food and Drug Administration surveillance project for the rapid detection of foodborne contamination events.
14301	562.252	Wild mammal	Deer	Ruminant	B1		PRJNA230969	SAMN04992214		1996	1996-07-09	North America	USA	USA: CA	Wild ungulate			Whole genome sequencing of cultured E. coli as part of the US Food and Drug Administration surveillance project for the rapid detection of foodborne contamination events.
15012	562.252	Domestic mammal	Cow	Ruminant	B1		PRJNA230969	SAMN04992202		1996	1996-06-20	North America	USA	USA: MI	Cattle			Whole genome sequencing of cultured E. coli as part of the US Food and Drug Administration surveillance project for the rapid detection of foodborne contamination events.
15013	562.252	Domestic mammal	Cow	Ruminant	B1		PRJNA230969	SAMN04992201		1996	1996-06-20	North America	USA	USA: MI	Cattle			Whole genome sequencing of cultured E. coli as part of the US Food and Drug Administration surveillance project for the rapid detection of foodborne contamination events.
15014	562.252	Domestic mammal	Cow	Ruminant	B2		PRJNA230969	SAMN04992200		1996	1996-06-20	North America	USA	USA: MI	Cattle			Whole genome sequencing of cultured E. coli as part of the US Food and Drug Administration surveillance project for the rapid detection of foodborne contamination events.
15015	562.252	Domestic mammal	Cow	Ruminant	B1		PRJNA230969	SAMN04992199		1996	1996-06-20	North America	USA	USA: MI	Cattle			Whole genome sequencing of cultured E. coli as part of the US Food and Drug Administration surveillance project for the rapid detection of foodborne contamination events.
15016	562.252	Domestic mammal	Cow	Ruminant	D		PRJNA230969	SAMN04992197		1996	1996-04-18	North America	USA	USA: ND	Cattle			Whole genome sequencing of cultured E. coli as part of the US Food and Drug Administration surveillance project for the rapid detection of foodborne contamination events.
17384	562.252	Domestic mammal	Pig	Unicompartimental complex	B1		PRJNA230969	SAMN04992196		1996	1996-01-26	North America	USA	USA: PA	Swine			Whole genome sequencing of cultured E. coli as part of the US Food and Drug Administration surveillance project for the rapid detection of foodborne contamination events.
15017	562.252	Domestic mammal	Cow	Ruminant	D		PRJNA230969	SAMN04992170		1995	1995-04-21	North America	USA	USA: MI	Cattle			Whole genome sequencing of cultured E. coli as part of the US Food and Drug Administration surveillance project for the rapid detection of foodborne contamination events.
15018	562.252	Domestic mammal	Cow	Ruminant	A		PRJNA230969	SAMN04992169		1995	1995-04-21	North America	USA	USA: MI	Cattle			Whole genome sequencing of cultured E. coli as part of the US Food and Drug Administration surveillance project for the rapid detection of foodborne contamination events.
15019	562.252	Domestic mammal	Cow	Ruminant	A		PRJNA230969	SAMN04992168		1995	1995-04-21	North America	USA	USA: MI	Cattle			Whole genome sequencing of cultured E. coli as part of the US Food and Drug Administration surveillance project for the rapid detection of foodborne contamination events.
15020	562.252	Domestic mammal	Cow	Ruminant	B1		PRJNA230969	SAMN04992167		1995	1995-04-21	North America	USA	USA: MI	Cattle			Whole genome sequencing of cultured E. coli as part of the US Food and Drug Administration surveillance project for the rapid detection of foodborne contamination events.
15021	562.252	Domestic mammal	Cow	Ruminant	A		PRJNA230969	SAMN04992166		1995	1995-04-21	North America	USA	USA: MI	Cattle			Whole genome sequencing of cultured E. coli as part of the US Food and Drug Administration surveillance project for the rapid detection of foodborne contamination events.
18305	562.252	Domestic bird	Chicken	Bird	A		PRJNA230969	SAMN04992537		1993	1993-03-25	North America	USA	USA: WI	Poultry			Whole genome sequencing of cultured E. coli as part of the US Food and Drug Administration surveillance project for the rapid detection of foodborne contamination events.
15022	562.252	Domestic mammal	Cow	Ruminant	B1		PRJNA230969	SAMN04992539		1993	1993-03-16	North America	USA	USA: CA	Cattle			Whole genome sequencing of cultured E. coli as part of the US Food and Drug Administration surveillance project for the rapid detection of foodborne contamination events.
15023	562.253	Domestic mammal	Cow	Ruminant	B1		PRJNA230969	SAMN04992164		1995	1995-04-21	North America	USA	USA: MI	Cattle			Whole genome sequencing of cultured E. coli as part of the US Food and Drug Administration surveillance project for the rapid detection of foodborne contamination events.
15024	562.253	Domestic mammal	Cow	Ruminant	C		PRJNA230969	SAMN04992163		1995	1995-04-21	North America	USA	USA: MI	Cattle			Whole genome sequencing of cultured E. coli as part of the US Food and Drug Administration surveillance project for the rapid detection of foodborne contamination events.
15025	562.253	Domestic mammal	Cow	Ruminant	B1		PRJNA230969	SAMN04992141		1994	1994-12-21	North America	USA	USA: PA	Cattle			Whole genome sequencing of cultured E. coli as part of the US Food and Drug Administration surveillance project for the rapid detection of foodborne contamination events.
14472	562.253	Companion animal	Cat	Unicompartimental simple	B1		PRJNA230969	SAMN04992138		1994	1994-09-27	North America	USA	USA: PA	Domestic carnivore			Whole genome sequencing of cultured E. coli as part of the US Food and Drug Administration surveillance project for the rapid detection of foodborne contamination events.
17385	562.253	Domestic mammal	Pig	Unicompartimental complex	B1		PRJNA230969	SAMN04992566		1994	1994-02-03	North America	USA	USA: OH	Swine			Whole genome sequencing of cultured E. coli as part of the US Food and Drug Administration surveillance project for the rapid detection of foodborne contamination events.
15026	562.253	Domestic mammal	Cow	Ruminant	B1		PRJNA230969	SAMN04992540		1993	1993-03-16	North America	USA	USA: CA	Cattle			Whole genome sequencing of cultured E. coli as part of the US Food and Drug Administration surveillance project for the rapid detection of foodborne contamination events.
15027	562.253	Domestic mammal	Cow	Ruminant	A		PRJNA230969	SAMN04992538		1993	1993-03-25	North America	USA	USA: PA	Cattle			Whole genome sequencing of cultured E. coli as part of the US Food and Drug Administration surveillance project for the rapid detection of foodborne contamination events.
15028	562.253	Domestic mammal	Cow	Ruminant	B1		PRJNA230969	SAMN04992536		1993	1993-02-19	North America	USA	USA: PA	Cattle			Whole genome sequencing of cultured E. coli as part of the US Food and Drug Administration surveillance project for the rapid detection of foodborne contamination events.
18306	562.253	Domestic bird	Chicken	Bird	A		PRJNA230969	SAMN04992517		1986	1986-07-13	North America	Mexico	Mexico	Poultry			Whole genome sequencing of cultured E. coli as part of the US Food and Drug Administration surveillance project for the rapid detection of foodborne contamination events.
18307	562.253	Domestic bird	Chicken	Bird	A		PRJNA230969	SAMN04992516		1986	1986-07-13	North America	Mexico	Mexico	Poultry			Whole genome sequencing of cultured E. coli as part of the US Food and Drug Administration surveillance project for the rapid detection of foodborne contamination events.
15029	562.253	Domestic mammal	Cow	Ruminant	A		PRJNA230969	SAMN04992515		1992	1992-05-13	North America	USA	USA: IA	Cattle			Whole genome sequencing of cultured E. coli as part of the US Food and Drug Administration surveillance project for the rapid detection of foodborne contamination events.
15030	562.253	Domestic mammal	Cow	Ruminant	A		PRJNA230969	SAMN04992514		1992	1992-05-13	North America	USA	USA: IA	Cattle			Whole genome sequencing of cultured E. coli as part of the US Food and Drug Administration surveillance project for the rapid detection of foodborne contamination events.
15031	562.253	Domestic mammal	Cow	Ruminant	A		PRJNA230969	SAMN04992512		1992	1992-06-18	North America	USA	USA: PA	Cattle			Whole genome sequencing of cultured E. coli as part of the US Food and Drug Administration surveillance project for the rapid detection of foodborne contamination events.
15032	562.253	Domestic mammal	Cow	Ruminant	A		PRJNA230969	SAMN04992513		1992	1992-05-13	North America	USA	USA: IA	Cattle			Whole genome sequencing of cultured E. coli as part of the US Food and Drug Administration surveillance project for the rapid detection of foodborne contamination events.
17386	562.253	Domestic mammal	Pig	Unicompartimental complex	A		PRJNA418476	SAMN08028475		2017	2017-05-01	North America	USA	USA:Florida	Swine			ESBL-producing E. coli in wildlife
17387	562.253	Domestic mammal	Pig	Unicompartimental complex	A		PRJNA418473	SAMN08028456		2017	2017-05-16	North America	USA	USA:Florida	Swine			ESBL-producing E. coli in wildlife
17388	562.253	Domestic mammal	Pig	Unicompartimental complex	A		PRJNA418478	SAMN08028476		2017	2017-05-01	North America	USA	USA:Florida	Swine			ESBL-producing E. coli in wildlife
17389	562.253	Domestic mammal	Pig	Unicompartimental complex	B1		PRJNA418588	SAMN08029079		2017	2017-05-01	North America	USA	USA:Florida	Swine			ESBL producing E. coli in wildlife
17390	562.253	Domestic mammal	Pig	Unicompartimental complex	A		PRJNA418481	SAMN08028493		2017	2017-05-01	North America	USA	USA:Florida	Swine			ESBL-producing E. coli in wildlife
17391	562.253	Domestic mammal	Pig	Unicompartimental complex	B1		PRJNA418590	SAMN08029086		2017	2017-05-01	North America	USA	USA:Florida	Swine			ESBL producing E. coli in wildlife
17392	562.253	Domestic mammal	Pig	Unicompartimental complex	B1		PRJNA418591	SAMN08029087		2017	2017-05-01	North America	USA	USA:Florida	Swine			ESBL producing E. coli in wildlife
17393	562.253	Domestic mammal	Pig	Unicompartimental complex	B1		PRJNA418585	SAMN08029068		2017	2017-05-01	North America	USA	USA:Florida	Swine			ESBL producing E. coli in wildlife
17394	562.253	Domestic mammal	Pig	Unicompartimental complex	A		PRJNA418584	SAMN08029067		2017	2017-05-01	North America	USA	USA:Florida	Swine			ESBL producing E. coli in wildlife
16984	562.253	Domestic mammal	Horse	Unicompartimental complex	B1		PRJNA418985	SAMN08040256		2007	2007	Europe	Russia	Russia	Horse			Investigation of polymorphism of the O-antigen gene cluster in E. coli strains
15033	562.254	Domestic mammal	Cow	Ruminant	B1		PRJNA420036	SAMN08104572		2016	2016	North America	USA	USA: FL	Cattle			Anitimicrobial resistant E. coli isolated from cattle and farm environments
15034	562.254	Domestic mammal	Cow	Ruminant	B1		PRJNA420036	SAMN08104218		2016	2016	North America	USA	USA: FL	Cattle			Anitimicrobial resistant E. coli isolated from cattle and farm environments
15035	562.254	Domestic mammal	Cow	Ruminant	B1		PRJNA420036	SAMN08104571		2016	2016	North America	USA	USA: FL	Cattle			Anitimicrobial resistant E. coli isolated from cattle and farm environments
15036	562.254	Domestic mammal	Cow	Ruminant	B1		PRJNA420036	SAMN08104570		2016	2016	North America	USA	USA: FL	Cattle			Anitimicrobial resistant E. coli isolated from cattle and farm environments
15037	562.254	Domestic mammal	Cow	Ruminant	B1		PRJNA420036	SAMN08104585		2016	2016	North America	USA	USA: FL	Cattle			Anitimicrobial resistant E. coli isolated from cattle and farm environments
15038	562.254	Domestic mammal	Cow	Ruminant	B1		PRJNA420036	SAMN08104584		2016	2016	North America	USA	USA: FL	Cattle			Anitimicrobial resistant E. coli isolated from cattle and farm environments
15039	562.254	Domestic mammal	Cow	Ruminant	G		PRJNA420036	SAMN08104573		2016	2016	North America	USA	USA: FL	Cattle			Anitimicrobial resistant E. coli isolated from cattle and farm environments
15040	562.254	Domestic mammal	Cow	Ruminant	G		PRJNA420036	SAMN08104589		2016	2016	North America	USA	USA: FL	Cattle			Anitimicrobial resistant E. coli isolated from cattle and farm environments
15041	562.254	Domestic mammal	Cow	Ruminant	B1		PRJNA420036	SAMN08104646		2016	2016	North America	USA	USA: FL	Cattle			Anitimicrobial resistant E. coli isolated from cattle and farm environments
15042	562.254	Domestic mammal	Cow	Ruminant	B1		PRJNA420036	SAMN08104595		2016	2016	North America	USA	USA: FL	Cattle			Anitimicrobial resistant E. coli isolated from cattle and farm environments
15043	562.254	Domestic mammal	Cow	Ruminant	B1		PRJNA420036	SAMN08104775		2016	2016	North America	USA	USA: FL	Cattle			Anitimicrobial resistant E. coli isolated from cattle and farm environments
15044	562.254	Domestic mammal	Cow	Ruminant	B1		PRJNA420036	SAMN08104586		2016	2016	North America	USA	USA: FL	Cattle			Anitimicrobial resistant E. coli isolated from cattle and farm environments
15045	562.254	Domestic mammal	Cow	Ruminant	E		PRJNA420036	SAMN08104590		2016	2016	North America	USA	USA: FL	Cattle			Anitimicrobial resistant E. coli isolated from cattle and farm environments
15046	562.254	Domestic mammal	Cow	Ruminant	F		PRJNA420036	SAMN08104689		2016	2016	North America	USA	USA: FL	Cattle			Anitimicrobial resistant E. coli isolated from cattle and farm environments
15047	562.254	Domestic mammal	Cow	Ruminant	B1		PRJNA420036	SAMN08104698		2016	2016	North America	USA	USA: FL	Cattle			Anitimicrobial resistant E. coli isolated from cattle and farm environments
15048	562.254	Domestic mammal	Cow	Ruminant	B1		PRJNA420036	SAMN08118917		2016	2016	North America	USA	USA: FL	Cattle			Anitimicrobial resistant E. coli isolated from cattle and farm environments
15049	562.254	Domestic mammal	Cow	Ruminant	B1		PRJNA420036	SAMN08118923		2016	2016	North America	USA	USA: FL	Cattle			Anitimicrobial resistant E. coli isolated from cattle and farm environments
15050	562.254	Domestic mammal	Cow	Ruminant	B1		PRJNA420036	SAMN08118924		2016	2016	North America	USA	USA: FL	Cattle			Anitimicrobial resistant E. coli isolated from cattle and farm environments
15051	562.254	Domestic mammal	Cow	Ruminant	B1		PRJNA420036	SAMN08118925		2016	2016	North America	USA	USA: FL	Cattle			Anitimicrobial resistant E. coli isolated from cattle and farm environments
15052	562.254	Domestic mammal	Cow	Ruminant	B1		PRJNA420036	SAMN08120280		2016	2016	North America	USA	USA: FL	Cattle			Anitimicrobial resistant E. coli isolated from cattle and farm environments
15053	562.254	Domestic mammal	Cow	Ruminant	B1		PRJNA420036	SAMN08120300		2016	2016	North America	USA	USA: FL	Cattle			Anitimicrobial resistant E. coli isolated from cattle and farm environments
15054	562.254	Domestic mammal	Cow	Ruminant	B1		PRJNA420036	SAMN08120282		2016	2016	North America	USA	USA: FL	Cattle			Anitimicrobial resistant E. coli isolated from cattle and farm environments
15055	562.254	Domestic mammal	Cow	Ruminant	B1		PRJNA420036	SAMN08120281		2016	2016	North America	USA	USA: FL	Cattle			Anitimicrobial resistant E. coli isolated from cattle and farm environments
15056	562.254	Domestic mammal	Cow	Ruminant	A		PRJNA420036	SAMN08118918		2016	2016	North America	USA	USA: FL	Cattle			Anitimicrobial resistant E. coli isolated from cattle and farm environments
15057	562.254	Domestic mammal	Cow	Ruminant	B1		PRJNA420036	SAMN08118920		2016	2016	North America	USA	USA: FL	Cattle			Anitimicrobial resistant E. coli isolated from cattle and farm environments
15058	562.254	Domestic mammal	Cow	Ruminant	B1		PRJNA420036	SAMN08118926		2016	2016	North America	USA	USA: FL	Cattle			Anitimicrobial resistant E. coli isolated from cattle and farm environments
15059	562.254	Domestic mammal	Cow	Ruminant	B1		PRJNA420036	SAMN08118931		2016	2016	North America	USA	USA: FL	Cattle			Anitimicrobial resistant E. coli isolated from cattle and farm environments
15060	562.254	Domestic mammal	Cow	Ruminant	B1		PRJNA420036	SAMN08120299		2016	2016	North America	USA	USA: FL	Cattle			Anitimicrobial resistant E. coli isolated from cattle and farm environments
15061	562.254	Domestic mammal	Cow	Ruminant	B1		PRJNA420036	SAMN08120134		2016	2016	North America	USA	USA: FL	Cattle			Anitimicrobial resistant E. coli isolated from cattle and farm environments
16753	562.254	Companion animal	Dog	Unicompartimental simple	F		PRJNA419070	SAMN08042341		2012	2012-07-04	South America	Brazil	Brazil: Sao Paulo	Domestic carnivore	Surveillance swab		Sample recovered from a healthy dog who was sheltered in a public center of zoonosis in S�o Paulo, Brazil.
15062	562.254	Domestic mammal	Cow	Ruminant	G		PRJNA420036	SAMN08140747		2016	2016	North America	USA	USA: FL	Cattle			Anitimicrobial resistant E. coli isolated from cattle and farm environments
15063	562.254	Domestic mammal	Cow	Ruminant	B1		PRJNA420036	SAMN08140730		2016	2016	North America	USA	USA: FL	Cattle			Anitimicrobial resistant E. coli isolated from cattle and farm environments
15064	562.254	Domestic mammal	Cow	Ruminant	B1		PRJNA420036	SAMN08140749		2016	2016	North America	USA	USA: FL	Cattle			Anitimicrobial resistant E. coli isolated from cattle and farm environments
15065	562.254	Domestic mammal	Cow	Ruminant	B1		PRJNA420036	SAMN08140745		2016	2016	North America	USA	USA: FL	Cattle			Anitimicrobial resistant E. coli isolated from cattle and farm environments
15066	562.254	Domestic mammal	Cow	Ruminant	G		PRJNA420036	SAMN08141034		2016	2016	North America	USA	USA: FL	Cattle			Anitimicrobial resistant E. coli isolated from cattle and farm environments
15067	562.254	Domestic mammal	Cow	Ruminant	B1		PRJNA420036	SAMN08140602		2016	2016	North America	USA	USA: FL	Cattle			Anitimicrobial resistant E. coli isolated from cattle and farm environments
15068	562.254	Domestic mammal	Cow	Ruminant	B1		PRJNA420036	SAMN08140465		2016	2016	North America	USA	USA: FL	Cattle			Anitimicrobial resistant E. coli isolated from cattle and farm environments
15069	562.254	Domestic mammal	Cow	Ruminant	A		PRJNA420036	SAMN08140615		2016	2016	North America	USA	USA: FL	Cattle			Anitimicrobial resistant E. coli isolated from cattle and farm environments
15070	562.254	Domestic mammal	Cow	Ruminant	B1		PRJNA420036	SAMN08140186		2016	2016	North America	USA	USA: FL	Cattle			Anitimicrobial resistant E. coli isolated from cattle and farm environments
15071	562.254	Domestic mammal	Cow	Ruminant	B1		PRJNA420036	SAMN08140559		2016	2016	North America	USA	USA: FL	Cattle			Anitimicrobial resistant E. coli isolated from cattle and farm environments
15072	562.254	Domestic mammal	Cow	Ruminant	B1		PRJNA420036	SAMN08140415		2016	2016	North America	USA	USA: FL	Cattle			Anitimicrobial resistant E. coli isolated from cattle and farm environments
15073	562.254	Domestic mammal	Cow	Ruminant	B1		PRJNA420036	SAMN08140410		2016	2016	North America	USA	USA: FL	Cattle			Anitimicrobial resistant E. coli isolated from cattle and farm environments
15074	562.254	Domestic mammal	Cow	Ruminant	B1		PRJNA420036	SAMN08118892		2016	2016	North America	USA	USA: FL	Cattle			Anitimicrobial resistant E. coli isolated from cattle and farm environments
15075	562.254	Domestic mammal	Cow	Ruminant	B1		PRJNA420036	SAMN08118916		2016	2016	North America	USA	USA: FL	Cattle			Anitimicrobial resistant E. coli isolated from cattle and farm environments
16880	562.254	Wild bird	Duck	Bird	B2		PRJNA421631	SAMN08148591		2007	2007	Asia	China	China:Shandong	Wild bird			Direct Submission
18308	562.282	Domestic bird	Chicken	Bird	B1		PRJNA349231	SAMN05928845		2014	2014-11	Asia	China	China: Shandong	Poultry			Whole genome sequencing identified common NDM positive E. coli shared among farms, flies/dogs/farmers, providing direct evidence of carbapenem resistant E. coli (CREC) transmission and environmental contamination.
18309	562.283	Domestic bird	Chicken	Bird	G		PRJNA345288	SAMN05860608		2015	2015-02-02	Asia	India	India: Hyderabad	Poultry			To study genotypic characteristics of poultry E. coli isolates from India.
18310	562.283	Domestic bird	Chicken	Bird	E		PRJNA345291	SAMN05860610		2015	2015-02-02	Asia	India	India: Hyderabad	Poultry			To study genotypic characteristics of poultry E. coli isolates from India.
18311	562.283	Domestic bird	Chicken	Bird	B1		PRJNA345296	SAMN05860623		2015	2015-02-02	Asia	India	India: Hyderabad	Poultry			To study genotypic characteristics of poultry E. coli isolates from India.
18312	562.283	Domestic bird	Chicken	Bird	B1		PRJNA345306	SAMN05860750		2015	2015-05-04	Asia	India	India: Bellary	Poultry			To study genotypic characteristics of poultry E. coli isolates from India.
18313	562.283	Domestic bird	Chicken	Bird	B1		PRJNA345305	SAMN05892102		2015	2015-05-04	Asia	India	India: Bellary	Poultry			To study genotypic characteristics of poultry E. coli isolates from India.
[truncated: 3,954 more rows]

## Sheet: S2-S5
Supplementary table S2. Summary of the core and pan-genome size by phylogroup.
[truncated: 45 more rows]
